# Supplementary material for: Road lighting density and brightness linked with increased cycling rates after-dark
Source: PLoS One. 2020 May 15;15(5):e0233105. doi: 10.1371/journal.pone.0233105 (PMC7228109; doi:10.1371/journal.pone.0233105)
Supplement: S1 Dataset — (ZIP) [file pone.0233105.s001.zip]

Archive with 5 entries (5 files):
- Birmingham_cyclesites.dbf
- Birmingham_cyclesites.prj
- Birmingham_cyclesites.qpj
- Birmingham_cyclesites.shp
- Birmingham_cyclesites.shx
