# Supplementary material for: Road lighting density and brightness linked with increased cycling rates after-dark
Source: PLoS One. 2020 May 15;15(5):e0233105. doi: 10.1371/journal.pone.0233105 (PMC7228109; doi:10.1371/journal.pone.0233105)
Supplement: S1 Dataset — (ZIP) [file pone.0233105.s001.zip › Birmingham_cyclesites.prj]

PROJCS["OSGB_1936_British_National_Grid",GEOGCS["GCS_OSGB 1936",DATUM["D_OSGB_1936",SPHEROID["Airy_1830",6377563.396,299.3249646]],PRIMEM["Greenwich",0],UNIT["Degree",0.017453292519943295]],PROJECTION["Transverse_Mercator"],PARAMETER["latitude_of_origin",49],PARAMETER["central_meridian",-2],PARAMETER["scale_factor",0.9996012717],PARAMETER["false_easting",400000],PARAMETER["false_northing",-100000],UNIT["Meter",1]]
