# Supplementary material for: Road lighting density and brightness linked with increased cycling rates after-dark
Source: PLoS One. 2020 May 15;15(5):e0233105. doi: 10.1371/journal.pone.0233105 (PMC7228109; doi:10.1371/journal.pone.0233105)
Supplement: S2 Dataset — (CSV) [file pone.0233105.s002.csv]

Counter	OffRoad	Light	Hour	2012	2013	2014	2015	Total
CY11	Road	Dark	Case	977	757	798	761	3293
CY12	Off_road	Dark	Case	121	247	290	550	1208
CY13	Off_road	Dark	Case	1728	2445	2938	2968	10079
CY15	Off_road	Dark	Case	505	447	506	391	1849
CY16	Off_road	Dark	Case	155	218	251	240	864
CY17	Off_road	Dark	Case	603	715	889	914	3121
CY18	Off_road	Dark	Case	243	240	246	307	1036
CY46	Off_road	Dark	Case	134	124	119	133	510
CY47	Off_road	Dark	Case	341	836	311	899	2387
CY48	Off_road	Dark	Case	23	46	62	23	154
CY49	Off_road	Dark	Case	253	370	450	790	1863
CY53N	Road	Dark	Case	70	173	188	176	607
CY53S	Road	Dark	Case	44	111	139	131	425
CY54	Off_road	Dark	Case	31	117	152	124	424
CY55	Off_road	Dark	Case	114	206	241	222	783
CY56	Off_road	Dark	Case	104	185	366	518	1173
CY57	Off_road	Dark	Case	89	310	354	377	1130
CY58	Off_road	Dark	Case	143	238	277	293	951
CY59	Road	Dark	Case	1144	2422	3144	3508	10218
CY60	Off_road	Dark	Case	36	97	146	180	459
CY64	Road	Dark	Case	48	80	120	89	337
CY65	Road	Dark	Case	643	1118	1144	721	3626
CY66	Road	Dark	Case	479	1071	1119	1105	3774
CY67	Road	Dark	Case	596	1700	1993	1862	6151
CY68	Road	Dark	Case	444	520	392	301	1657
CY69	Road	Dark	Case	1685	3363	3739	3675	12462
CY70	Road	Dark	Case	2104	4325	4951	4429	15809
CY71	Road	Dark	Case	397	739	862	703	2701
CY72	Road	Dark	Case	96	171	196	219	682
CY73	Road	Dark	Case	289	1694	1382	1248	4613
CY74	Road	Dark	Case	428	874	1003	757	3062
CY75	Road	Dark	Case	313	580	558	822	2273
CY76	Road	Dark	Case	83	188	168	159	598
CY77	Road	Dark	Case	32	51	77	89	249
CY78	Road	Dark	Case	47	136	117	120	420
CY79	Road	Dark	Case	663	1413	1412	1199	4687
CY80	Road	Dark	Case	681	1264	1302	758	4005
CY81	Off_road	Dark	Case	340	836	981	1929	4086
CY82	Off_road	Dark	Case	22	114	116	153	405
CY83	Road	Dark	Case	749	1536	1840	1611	5736
CY90	Off_road	Dark	Case	97	194	133	236	660
CY91	Off_road	Dark	Case	78	157	119	211	565
CY92	Road	Dark	Case	105	270	314	134	823
CY99	Road	Dark	Case	0	0	0	319	319
CY95	Road	Dark	Case	0	0	0	157	157
CY96	Off_road	Dark	Case	0	0	0	87	87
CY97	Off_road	Dark	Case	0	0	0	48	48
CY98	Road	Dark	Case	0	0	0	165	165
CY11	Road	Twilight	Case	284	217	186	162	849
CY12	Off_road	Twilight	Case	99	113	186	307	705
CY13	Off_road	Twilight	Case	899	965	1348	1289	4501
CY15	Off_road	Twilight	Case	216	209	233	205	863
CY16	Off_road	Twilight	Case	74	128	198	225	625
CY17	Off_road	Twilight	Case	305	299	402	423	1429
CY18	Off_road	Twilight	Case	188	135	166	178	667
CY46	Off_road	Twilight	Case	0	56	43	60	159
CY47	Off_road	Twilight	Case	194	453	290	461	1398
CY48	Off_road	Twilight	Case	20	34	85	66	205
CY49	Off_road	Twilight	Case	118	183	180	473	954
CY53N	Road	Twilight	Case	48	75	79	77	279
CY53S	Road	Twilight	Case	25	23	47	39	134
CY54	Off_road	Twilight	Case	34	34	64	66	198
CY55	Off_road	Twilight	Case	68	98	136	120	422
CY56	Off_road	Twilight	Case	131	106	255	306	798
CY57	Off_road	Twilight	Case	148	164	225	239	776
CY58	Off_road	Twilight	Case	141	146	185	200	672
CY59	Road	Twilight	Case	430	805	1070	1127	3432
CY60	Off_road	Twilight	Case	8	46	61	72	187
CY64	Road	Twilight	Case	17	24	35	42	118
CY65	Road	Twilight	Case	180	386	352	224	1142
CY66	Road	Twilight	Case	152	247	410	385	1194
CY67	Road	Twilight	Case	189	439	440	571	1639
CY68	Road	Twilight	Case	149	160	115	113	537
CY69	Road	Twilight	Case	512	947	1162	1102	3723
CY70	Road	Twilight	Case	678	1309	1546	1588	5121
CY71	Road	Twilight	Case	139	282	307	290	1018
CY72	Road	Twilight	Case	40	43	63	78	224
CY73	Road	Twilight	Case	50	401	361	480	1292
CY74	Road	Twilight	Case	79	259	304	304	946
CY75	Road	Twilight	Case	91	141	196	287	715
CY76	Road	Twilight	Case	37	42	43	52	174
CY77	Road	Twilight	Case	22	36	41	55	154
CY78	Road	Twilight	Case	24	43	62	67	196
CY79	Road	Twilight	Case	184	382	423	430	1419
CY80	Road	Twilight	Case	226	388	449	161	1224
CY81	Off_road	Twilight	Case	239	443	579	1045	2306
CY82	Off_road	Twilight	Case	25	74	67	91	257
CY83	Road	Twilight	Case	207	460	543	558	1768
CY90	Off_road	Twilight	Case	54	115	98	104	371
CY91	Off_road	Twilight	Case	43	99	117	97	356
CY92	Road	Twilight	Case	11	97	120	109	337
CY99	Road	Twilight	Case	0	0	0	104	104
CY95	Road	Twilight	Case	0	0	0	57	57
CY96	Off_road	Twilight	Case	0	0	0	36	36
CY97	Off_road	Twilight	Case	0	0	0	21	21
CY98	Road	Twilight	Case	0	0	0	65	65
CY11	Road	Day	Case	993	920	605	909	3427
CY12	Off_road	Day	Case	294	1848	1772	2527	6441
CY13	Off_road	Day	Case	8539	9891	11281	10615	40326
CY15	Off_road	Day	Case	1875	2227	2039	1913	8054
CY16	Off_road	Day	Case	1455	2376	2592	2402	8825
CY17	Off_road	Day	Case	3141	3550	4074	3632	14397
CY18	Off_road	Day	Case	2086	2404	2026	2260	8776
CY46	Off_road	Day	Case	0	892	818	549	2259
CY47	Off_road	Day	Case	853	5344	3457	2880	12534
CY48	Off_road	Day	Case	63	501	1313	404	2281
CY49	Off_road	Day	Case	496	3348	2207	4211	10262
CY53N	Road	Day	Case	376	495	547	437	1855
CY53S	Road	Day	Case	146	208	258	287	899
CY54	Off_road	Day	Case	284	366	513	484	1647
CY55	Off_road	Day	Case	1018	1336	1270	1365	4989
CY56	Off_road	Day	Case	1363	1570	1933	2342	7208
CY57	Off_road	Day	Case	1683	2391	2290	2578	8942
CY58	Off_road	Day	Case	2043	2434	2466	2319	9262
CY59	Road	Day	Case	3379	5150	5614	6482	20625
CY60	Off_road	Day	Case	178	366	490	595	1629
CY64	Road	Day	Case	105	210	229	209	753
CY65	Road	Day	Case	1257	2266	2164	761	6448
CY66	Road	Day	Case	1129	2131	2219	2267	7746
CY67	Road	Day	Case	1464	3017	2691	1681	8853
CY68	Road	Day	Case	952	904	754	768	3378
CY69	Road	Day	Case	3978	6250	6905	6467	23600
CY70	Road	Day	Case	4715	8609	9025	9351	31700
CY71	Road	Day	Case	1180	1273	1580	1357	5390
CY72	Road	Day	Case	182	426	512	602	1722
CY73	Road	Day	Case	546	1425	2622	2210	6803
CY74	Road	Day	Case	758	1654	1854	1608	5874
CY75	Road	Day	Case	585	1037	1199	1469	4290
CY76	Road	Day	Case	227	263	310	262	1062
CY77	Road	Day	Case	219	322	385	411	1337
CY78	Road	Day	Case	501	690	653	746	2590
CY79	Road	Day	Case	1087	2534	2565	2371	8557
CY80	Road	Day	Case	1104	1988	1813	562	5467
CY81	Off_road	Day	Case	943	5603	3227	7607	17380
CY82	Off_road	Day	Case	123	959	881	934	2897
CY83	Road	Day	Case	1309	3167	3036	2819	10331
CY90	Off_road	Day	Case	215	1529	1025	1525	4294
CY91	Off_road	Day	Case	183	1481	1443	1535	4642
CY92	Road	Day	Case	0	2036	2159	1088	5283
CY99	Road	Day	Case	0	0	0	341	341
CY95	Road	Day	Case	0	0	0	350	350
CY96	Off_road	Day	Case	0	0	0	96	96
CY97	Off_road	Day	Case	0	0	0	285	285
CY98	Road	Day	Case	0	0	0	365	365
CY11	Road	Dark	Control14	634	320	307	380	1641
CY12	Off_road	Dark	Control14	223	451	351	627	1652
CY13	Off_road	Dark	Control14	1953	2262	2389	2336	8940
CY15	Off_road	Dark	Control14	728	716	766	650	2860
CY16	Off_road	Dark	Control14	825	1001	1058	746	3630
CY17	Off_road	Dark	Control14	1211	1151	1142	1225	4729
CY18	Off_road	Dark	Control14	827	1041	859	828	3555
CY46	Off_road	Dark	Control14	118	196	192	190	696
CY47	Off_road	Dark	Control14	406	1017	323	711	2457
CY48	Off_road	Dark	Control14	71	93	146	122	432
CY49	Off_road	Dark	Control14	345	694	460	800	2299
CY53N	Road	Dark	Control14	160	274	242	194	870
CY53S	Road	Dark	Control14	40	82	82	100	304
CY54	Off_road	Dark	Control14	58	188	252	250	748
CY55	Off_road	Dark	Control14	157	359	436	339	1291
CY56	Off_road	Dark	Control14	195	419	506	534	1654
CY57	Off_road	Dark	Control14	215	639	776	821	2451
CY58	Off_road	Dark	Control14	381	1088	917	911	3297
CY59	Road	Dark	Control14	603	1160	1321	1278	4362
CY60	Off_road	Dark	Control14	64	181	173	177	595
CY64	Road	Dark	Control14	116	179	227	165	687
CY65	Road	Dark	Control14	422	825	804	580	2631
CY66	Road	Dark	Control14	260	462	553	484	1759
CY67	Road	Dark	Control14	727	1780	2743	2612	7862
CY68	Road	Dark	Control14	593	774	446	406	2219
CY69	Road	Dark	Control14	666	1050	1300	1306	4322
CY70	Road	Dark	Control14	863	1571	1695	1522	5651
CY71	Road	Dark	Control14	357	634	714	667	2372
CY72	Road	Dark	Control14	74	116	189	214	593
CY73	Road	Dark	Control14	159	1281	943	945	3328
CY74	Road	Dark	Control14	230	510	491	362	1593
CY75	Road	Dark	Control14	212	343	278	479	1312
CY76	Road	Dark	Control14	86	181	148	139	554
CY77	Road	Dark	Control14	76	132	165	159	532
CY78	Road	Dark	Control14	187	350	411	346	1294
CY79	Road	Dark	Control14	455	804	819	747	2825
CY80	Road	Dark	Control14	553	1078	1102	673	3406
CY81	Off_road	Dark	Control14	385	1005	943	1452	3785
CY82	Off_road	Dark	Control14	58	138	133	136	465
CY83	Road	Dark	Control14	639	1059	1091	1103	3892
CY90	Off_road	Dark	Control14	117	272	172	321	882
CY91	Off_road	Dark	Control14	103	195	155	366	819
CY92	Road	Dark	Control14	173	587	683	307	1750
CY95	Road	Dark	Control14	0	0	0	268	268
CY96	Road	Dark	Control14	0	0	0	81	81
CY97	Off_road	Dark	Control14	0	0	0	60	60
CY98	Off_road	Dark	Control14	0	0	0	153	153
CY99	Road	Dark	Control14	0	0	0	343	343
CY11	Road	Twilight	Control14	210	90	111	115	526
CY12	Off_road	Twilight	Control14	84	104	157	255	600
CY13	Off_road	Twilight	Control14	724	471	937	822	2954
CY15	Off_road	Twilight	Control14	198	185	295	275	953
CY16	Off_road	Twilight	Control14	192	225	366	324	1107
CY17	Off_road	Twilight	Control14	372	249	458	445	1524
CY18	Off_road	Twilight	Control14	342	206	321	237	1106
CY46	Off_road	Twilight	Control14	0	48	52	99	199
CY47	Off_road	Twilight	Control14	176	242	240	299	957
CY48	Off_road	Twilight	Control14	21	26	87	52	186
CY49	Off_road	Twilight	Control14	158	169	122	355	804
CY53N	Road	Twilight	Control14	73	86	100	75	334
CY53S	Road	Twilight	Control14	17	17	25	26	85
CY54	Off_road	Twilight	Control14	28	56	93	56	233
CY55	Off_road	Twilight	Control14	115	99	203	118	535
CY56	Off_road	Twilight	Control14	93	88	193	192	566
CY57	Off_road	Twilight	Control14	258	178	280	343	1059
CY58	Off_road	Twilight	Control14	275	232	331	292	1130
CY59	Road	Twilight	Control14	214	284	465	387	1350
CY60	Off_road	Twilight	Control14	12	33	60	71	176
CY64	Road	Twilight	Control14	39	47	57	50	193
CY65	Road	Twilight	Control14	107	236	246	163	752
CY66	Road	Twilight	Control14	77	144	144	177	542
CY67	Road	Twilight	Control14	219	489	525	605	1838
CY68	Road	Twilight	Control14	189	202	125	127	643
CY69	Road	Twilight	Control14	215	285	421	428	1349
CY70	Road	Twilight	Control14	238	382	552	521	1693
CY71	Road	Twilight	Control14	150	189	237	239	815
CY72	Road	Twilight	Control14	40	48	68	73	229
CY73	Road	Twilight	Control14	31	265	241	373	910
CY74	Road	Twilight	Control14	47	138	161	134	480
CY75	Road	Twilight	Control14	52	99	96	186	433
CY76	Road	Twilight	Control14	38	51	48	36	173
CY77	Road	Twilight	Control14	20	33	59	60	172
CY78	Road	Twilight	Control14	50	72	163	107	392
CY79	Road	Twilight	Control14	149	253	253	237	892
CY80	Road	Twilight	Control14	182	284	254	98	818
CY81	Off_road	Twilight	Control14	191	190	386	535	1302
CY82	Off_road	Twilight	Control14	59	45	92	87	283
CY83	Road	Twilight	Control14	183	292	319	343	1137
CY90	Off_road	Twilight	Control14	55	78	122	114	369
CY91	Off_road	Twilight	Control14	61	72	157	149	439
CY92	Road	Twilight	Control14	37	155	257	137	586
CY95	Road	Twilight	Control14	0	0	0	77	77
CY96	Road	Twilight	Control14	0	0	0	21	21
CY97	Off_road	Twilight	Control14	0	0	0	24	24
CY98	Off_road	Twilight	Control14	0	0	0	60	60
CY99	Road	Twilight	Control14	0	0	0	135	135
CY11	Road	Day	Control14	514	464	454	595	2027
CY12	Off_road	Day	Control14	254	1548	1228	1603	4633
CY13	Off_road	Day	Control14	5314	5818	6562	5892	23586
CY15	Off_road	Day	Control14	1780	1946	2000	1896	7622
CY16	Off_road	Day	Control14	1458	2531	2440	2164	8593
CY17	Off_road	Day	Control14	2583	2796	3167	2941	11487
CY18	Off_road	Day	Control14	1776	2268	1990	2079	8113
CY46	Off_road	Day	Control14	0	546	614	445	1605
CY47	Off_road	Day	Control14	627	3224	2301	1544	7696
CY48	Off_road	Day	Control14	49	389	923	363	1724
CY49	Off_road	Day	Control14	442	2510	1481	2453	6886
CY53N	Road	Day	Control14	556	606	578	439	2179
CY53S	Road	Day	Control14	195	200	220	199	814
CY54	Off_road	Day	Control14	355	349	511	504	1719
CY55	Off_road	Day	Control14	971	1030	1020	985	4006
CY56	Off_road	Day	Control14	743	922	1316	1198	4179
CY57	Off_road	Day	Control14	1521	2302	2181	2330	8334
CY58	Off_road	Day	Control14	1800	2260	2373	2237	8670
CY59	Road	Day	Control14	1425	2347	2393	2404	8569
CY60	Off_road	Day	Control14	103	391	521	530	1545
CY64	Road	Day	Control14	223	475	414	332	1444
CY65	Road	Day	Control14	868	1411	1406	670	4355
CY66	Road	Day	Control14	427	886	1008	989	3310
CY67	Road	Day	Control14	1458	3022	3072	1822	9374
CY68	Road	Day	Control14	1032	936	764	677	3409
CY69	Road	Day	Control14	1463	2133	2505	2249	8350
CY70	Road	Day	Control14	1780	2967	3259	3037	11043
CY71	Road	Day	Control14	916	1107	1089	987	4099
CY72	Road	Day	Control14	201	287	388	438	1314
CY73	Road	Day	Control14	281	1203	2316	1644	5444
CY74	Road	Day	Control14	379	949	996	767	3091
CY75	Road	Day	Control14	422	745	661	703	2531
CY76	Road	Day	Control14	156	300	272	191	919
CY77	Road	Day	Control14	157	298	345	286	1086
CY78	Road	Day	Control14	557	844	854	732	2987
CY79	Road	Day	Control14	733	1559	1506	1215	5013
CY80	Road	Day	Control14	791	1683	1398	356	4228
CY81	Off_road	Day	Control14	623	3314	2103	3650	9690
CY82	Off_road	Day	Control14	109	737	633	453	1932
CY83	Road	Day	Control14	951	2121	2026	1837	6935
CY90	Off_road	Day	Control14	159	1085	778	991	3013
CY91	Off_road	Day	Control14	168	1113	939	1163	3383
CY92	Road	Day	Control14	0	1714	1733	938	4385
CY95	Road	Day	Control14	0	0	0	470	470
CY96	Road	Day	Control14	0	0	0	39	39
CY97	Off_road	Day	Control14	0	0	0	158	158
CY98	Off_road	Day	Control14	0	0	0	234	234
CY99	Road	Day	Control14	0	0	0	446	446
CY11	Road	Dark	Control22	281	180	201	172	834
CY12	Off_road	Dark	Control22	18	36	25	42	121
CY13	Off_road	Dark	Control22	247	275	277	261	1060
CY15	Off_road	Dark	Control22	67	139	223	154	583
CY16	Off_road	Dark	Control22	23	21	23	22	89
CY17	Off_road	Dark	Control22	88	77	55	77	297
CY18	Off_road	Dark	Control22	45	13	12	27	97
CY46	Off_road	Dark	Control22	12	19	26	9	66
CY47	Off_road	Dark	Control22	27	41	12	104	184
CY48	Off_road	Dark	Control22	2	3	14	11	30
CY49	Off_road	Dark	Control22	30	31	68	133	262
CY53N	Road	Dark	Control22	34	73	72	48	227
CY53S	Road	Dark	Control22	23	20	13	8	64
CY54	Off_road	Dark	Control22	4	44	107	112	267
CY55	Off_road	Dark	Control22	30	33	79	67	209
CY56	Off_road	Dark	Control22	8	30	35	44	117
CY57	Off_road	Dark	Control22	7	39	36	42	124
CY58	Off_road	Dark	Control22	6	23	10	28	67
CY59	Road	Dark	Control22	178	362	472	417	1429
CY60	Off_road	Dark	Control22	2	7	4	17	30
CY64	Road	Dark	Control22	4	25	19	10	58
CY65	Road	Dark	Control22	125	303	259	228	915
CY66	Road	Dark	Control22	59	127	150	155	491
CY67	Road	Dark	Control22	204	592	466	393	1655
CY68	Road	Dark	Control22	181	177	91	77	526
CY69	Road	Dark	Control22	312	550	755	791	2408
CY70	Road	Dark	Control22	362	653	768	614	2397
CY71	Road	Dark	Control22	97	198	267	191	753
CY72	Road	Dark	Control22	18	54	87	46	205
CY73	Road	Dark	Control22	38	673	380	433	1524
CY74	Road	Dark	Control22	124	236	262	249	871
CY75	Road	Dark	Control22	54	98	115	136	403
CY76	Road	Dark	Control22	32	54	67	63	216
CY77	Road	Dark	Control22	4	9	10	12	35
CY78	Road	Dark	Control22	5	21	23	12	61
CY79	Road	Dark	Control22	198	347	320	343	1208
CY80	Road	Dark	Control22	225	468	477	235	1405
CY81	Off_road	Dark	Control22	14	22	37	136	209
CY82	Off_road	Dark	Control22	0	3	2	2	7
CY83	Road	Dark	Control22	231	459	530	408	1628
CY90	Off_road	Dark	Control22	11	13	16	14	54
CY91	Off_road	Dark	Control22	5	4	13	21	43
CY92	Road	Dark	Control22	44	101	111	49	305
CY95	Road	Dark	Control22	0	0	0	127	127
CY96	Road	Dark	Control22	0	0	0	5	5
CY97	Off_road	Dark	Control22	0	0	0	1	1
CY98	Off_road	Dark	Control22	0	0	0	74	74
CY99	Road	Dark	Control22	0	0	0	155	155
CY11	Road	Twilight	Control22	81	51	49	55	236
CY12	Off_road	Twilight	Control22	1	5	5	20	31
CY13	Off_road	Twilight	Control22	75	61	99	95	330
CY15	Off_road	Twilight	Control22	13	42	59	46	160
CY16	Off_road	Twilight	Control22	6	10	12	27	55
CY17	Off_road	Twilight	Control22	25	22	17	27	91
CY18	Off_road	Twilight	Control22	12	7	1	15	35
CY46	Off_road	Twilight	Control22	0	5	6	4	15
CY47	Off_road	Twilight	Control22	4	12	18	33	67
CY48	Off_road	Twilight	Control22	0	2	4	6	12
CY49	Off_road	Twilight	Control22	10	15	9	48	82
CY53N	Road	Twilight	Control22	23	15	20	27	85
CY53S	Road	Twilight	Control22	9	9	5	2	25
CY54	Off_road	Twilight	Control22	2	9	40	41	92
CY55	Off_road	Twilight	Control22	16	6	17	12	51
CY56	Off_road	Twilight	Control22	16	17	10	18	61
CY57	Off_road	Twilight	Control22	12	18	18	15	63
CY58	Off_road	Twilight	Control22	2	4	0	16	22
CY59	Road	Twilight	Control22	97	108	136	133	474
CY60	Off_road	Twilight	Control22	0	5	1	29	35
CY64	Road	Twilight	Control22	5	4	7	2	18
CY65	Road	Twilight	Control22	48	92	89	72	301
CY66	Road	Twilight	Control22	31	41	51	37	160
CY67	Road	Twilight	Control22	67	154	116	140	477
CY68	Road	Twilight	Control22	55	42	26	18	141
CY69	Road	Twilight	Control22	65	156	238	258	717
CY70	Road	Twilight	Control22	81	194	233	226	734
CY71	Road	Twilight	Control22	29	68	68	54	219
CY72	Road	Twilight	Control22	11	13	31	19	74
CY73	Road	Twilight	Control22	12	150	125	143	430
CY74	Road	Twilight	Control22	15	69	92	81	257
CY75	Road	Twilight	Control22	19	19	29	48	115
CY76	Road	Twilight	Control22	9	20	26	13	68
CY77	Road	Twilight	Control22	4	2	2	3	11
CY78	Road	Twilight	Control22	1	5	5	12	23
CY79	Road	Twilight	Control22	65	80	81	125	351
CY80	Road	Twilight	Control22	68	120	131	28	347
CY81	Off_road	Twilight	Control22	8	1	9	44	62
CY82	Off_road	Twilight	Control22	0	0	2	2	4
CY83	Road	Twilight	Control22	78	135	169	109	491
CY90	Off_road	Twilight	Control22	3	6	5	6	20
CY91	Off_road	Twilight	Control22	1	1	1	9	12
CY92	Road	Twilight	Control22	6	20	30	18	74
CY95	Road	Twilight	Control22	0	0	0	51	51
CY96	Road	Twilight	Control22	0	0	0	0	0
CY97	Off_road	Twilight	Control22	0	0	0	0	0
CY98	Off_road	Twilight	Control22	0	0	0	18	18
CY99	Road	Twilight	Control22	0	0	0	37	37
CY11	Road	Day	Control22	278	269	239	292	1078
CY12	Off_road	Day	Control22	13	91	68	108	280
CY13	Off_road	Day	Control22	553	626	678	596	2453
CY15	Off_road	Day	Control22	173	347	454	208	1182
CY16	Off_road	Day	Control22	101	176	129	165	571
CY17	Off_road	Day	Control22	184	303	266	233	986
CY18	Off_road	Day	Control22	81	78	35	117	311
CY46	Off_road	Day	Control22	0	48	48	29	125
CY47	Off_road	Day	Control22	26	264	220	119	629
CY48	Off_road	Day	Control22	0	31	82	24	137
CY49	Off_road	Day	Control22	43	222	153	364	782
CY53N	Road	Day	Control22	163	159	202	131	655
CY53S	Road	Day	Control22	37	35	49	42	163
CY54	Off_road	Day	Control22	70	125	250	211	656
CY55	Off_road	Day	Control22	129	153	295	200	777
CY56	Off_road	Day	Control22	162	150	143	202	657
CY57	Off_road	Day	Control22	89	241	174	198	702
CY58	Off_road	Day	Control22	145	108	53	106	412
CY59	Road	Day	Control22	438	777	748	812	2775
CY60	Off_road	Day	Control22	9	15	18	145	187
CY64	Road	Day	Control22	19	35	31	42	127
CY65	Road	Day	Control22	261	493	450	314	1518
CY66	Road	Day	Control22	136	272	312	304	1024
CY67	Road	Day	Control22	442	965	828	382	2617
CY68	Road	Day	Control22	276	346	159	145	926
CY69	Road	Day	Control22	676	858	1413	1240	4187
CY70	Road	Day	Control22	688	1235	1398	1160	4481
CY71	Road	Day	Control22	273	452	350	333	1408
CY72	Road	Day	Control22	55	74	151	126	406
CY73	Road	Day	Control22	90	469	960	598	2117
CY74	Road	Day	Control22	158	443	476	418	1495
CY75	Road	Day	Control22	72	133	139	192	536
CY76	Road	Day	Control22	59	117	147	72	395
CY77	Road	Day	Control22	24	34	32	43	133
CY78	Road	Day	Control22	46	67	69	56	238
CY79	Road	Day	Control22	298	544	731	628	2201
CY80	Road	Day	Control22	314	772	624	170	1880
CY81	Off_road	Day	Control22	17	184	84	263	548
CY82	Off_road	Day	Control22	12	63	22	34	131
CY83	Road	Day	Control22	372	873	952	669	2866
CY90	Off_road	Day	Control22	3	81	45	61	190
CY91	Off_road	Day	Control22	2	67	59	71	199
CY92	Road	Day	Control22	0	277	299	171	747
CY95	Road	Day	Control22	0	0	0	278	278
CY96	Road	Day	Control22	0	0	0	2	2
CY97	Off_road	Day	Control22	0	0	0	11	11
CY98	Off_road	Day	Control22	0	0	0	130	130
CY99	Road	Day	Control22	0	0	0	116	116
