# Supplementary material for: Road lighting density and brightness linked with increased cycling rates after-dark
Source: PLoS One. 2020 May 15;15(5):e0233105. doi: 10.1371/journal.pone.0233105 (PMC7228109; doi:10.1371/journal.pone.0233105)
Supplement: S3 Dataset — (CSV) [file pone.0233105.s003.csv]

Counter	OffRoad	Location1	Location2	Easting	Northing	join_nameT	Lights	Road_length	Light_density	BrightFactor
CY13	Off_road	REA VALLEY CYCLEWAY	Opposite Third Avenue	406180	283200	FID6	1	377	0.265251989	0.841493381
CY12	Off_road	BIRMINGHAM AND FAZELEY CANAL	Canal Towpath North of Rocky Lane	408290	288789	FID5	1	270	0.37037037	1.096901364
CY55	Off_road	MARSH HILL	Path to Witton Lakes North of Marsh Hill	408822	291841	FID13	1	235	0.425531915	1.030221302
CY15	Off_road	ELMSTEAD AVENUE	Cycleway End of Elmstead Avenue	415788	285105	FID7	0	247	0	0.869402644
CY90	Off_road	GRAND UNION CANAL	North of Coventry Road	408493	286128	FID18	1	222	0.45045045	0.944680271
CY57	Off_road	PERSHORE ROAD SOUTH	Path into Park West Of Pershore Rd South	404923	279155	FID15	1	207	0.483091787	0.926124577
CY18	Off_road	WYLDE GREEN ROAD	On Cyclepath Near to Rail Bridge	413192	294010	FID3	0	467	0	0.898130676
CY46	Off_road	BIRMINGHAM AND WARWICK CANAL	North of Landor Street	409264	287259	FID9	0	227	0	0.93796795
CY97	Off_road	MANOR FARM ROAD	Cycle Path North of Manor Farm Road	410160	284081	FID21	2	322	0.621118012	0.935418007
CY48	Off_road	BIRMINGHAM CANAL	South of Ladywood Middleway	405250	287034	FID11	0	360	0	0.939547703
CY82	Off_road	GRAND UNION CANAL	West of Kings Road	411111	284734	FID17	1	114	0.877192982	0.878731768
CY98	Road	BORDESLEY MIDDLEWAY	North of Sampson Road North	408497	285835	osgb4000000019396534	7	679	1.030927835	1.162252255
CY60	Off_road	CLIFTON ROAD	Path to Leisure Centre South of Manor Rd	411478	296021	FID1	7	397	1.763224181	1.066824487
CY56	Off_road	ICKNIELD PORT ROAD	Path to Park West of Icknield Port Rd	404408	287438	FID14	4	218	1.834862385	1.079176299
CY49	Off_road	BIRMINGHAM CANAL	West of St Vincent Street	405540	286803	FID12	5	241	2.074688797	0.99206219
CY11	Road	PERSHORE ROAD	Calthorpe Park	406730	284770	osgb4000000019414407	145	6659	2.17750413	1.304585339
CY47	Off_road	WORCESTER AND BIRMINGHAM CANAL	South of Bath Row	406108	286062	FID10	3	132	2.272727273	1.111722663
CY74	Road	NEW TOWN ROW	North Of Brewery Street	407222	288049	osgb4000000019393856	32	1376	2.325581395	2.148847704
CY58	Off_road	PENNS LANE	Path into Park South of Penns Lane	412941	293012	FID4	0	377	0	0.888153536
CY59	Road	LONGMORE STREET	North of Balsall Heath Road	407318	285017	osgb4000000019402741	8	328	2.43902439	1.13049182
CY66	Road	VALENTINE ROAD	North of Ashfield Road	407535	282241	osgb4000000019400792	9	369	2.43902439	1.146774803
CY73	Road	NEWHALL STREET	South of Fleet Street	406527	287252	osgb4000000019402847	17	656	2.591463415	1.768976297
CY95	Road	FORT PARKWAY	West of Chester Road	413353	290533	osgb4000000019393893	80	3058	2.616088947	1.54572691
CY53N	Road	ULWINE DRIVE	North of Lockwood Road Northbound Carriageway	401922	279659	osgb4000000019399506	20	745	2.684563758	1.725223251
CY53S	Road	ULWINE DRIVE	North of Lockwood Road Southbound Carriageway	401945	279650	osgb4000000019399506	20	745	2.684563758	1.725223251
CY71	Road	BRISTOL ROAD	West of Bournbrook Road	404905	283213	osgb4000000019392545	162	5858	2.765448959	1.45879018
CY80	Road	BRISTOL ROAD	North of Chapel Lane	404319	282668	osgb4000000019392545	162	5858	2.765448959	1.45879018
CY65	Road	MOSELEY ROAD	South of Homer Street	407837	284248	osgb4000000019402786	59	2011	2.933863749	1.250272652
CY16	Off_road	EBROOK ROAD	Newhall Valley Cycleway East of Ebrook Road	412751	295412	FID2	8	271	2.95202952	0.951501765
CY83	Road	HAGLEY ROAD	East of Monument Road	404902	285990	osgb4000000019392660	131	4379	2.991550582	1.589912771
CY75	Road	FAZELEY STREET	East of New Canal Street	407782	286891	osgb4000000019396560	23	741	3.10391363	1.248510704
CY78	Road	PARK ROAD	East of Garrard Gardens	411835	296260	osgb4000000019415607	9	269	3.345724907	1.082344946
CY76	Road	WELLHEAD LANE	South of Franchise Street	407141	290904	osgb4000000019403182	19	565	3.362831858	1.398043266
CY77	Road	EBROOK ROAD	South of Holland Road	412442	295756	osgb4000000019403595	22	652	3.374233129	1.095341176
CY64	Road	ORPHANAGE ROAD	West of Edwards Road	411165	292008	osgb4000000019428602	54	1584	3.409090909	1.203464131
CY67	Road	HIGH STREET	South of Silver Street	407375	281770	osgb4000000019395722	29	813	3.56703567	1.41926114
CY79	Road	SHERLOCK STREET	North of St Lukes Road	407086	285514	osgb4000000019396526	34	936	3.632478632	1.57215657
CY54	Off_road	DEYKIN AVENUE	West of M6 Overbridge	408949	290865	FID0	11	302	3.642384106	1.243638652
CY81	Off_road	WORCESTER AND BIRMINGHAM CANAL	South of Bristol Road	404373	282661	FID16	0	173	0	0.899238082
CY92	Road	COLEHALL LANE	South of Rivermead Park	414326	288566	osgb4000000019414857	57	1451	3.928325293	0.932405562
CY17	Off_road	HAZELWELL ROAD	North of Hazelwell Road	405673	280992	FID8	4	101	3.96039604	0.902013433
CY70	Road	GOOCH STREET	North of Coneybere Street	407354	285455	osgb4000000019402764	22	500	4.4	1.372952706
CY91	Off_road	GRAND UNION CANAL	South of Great Barr Street	408290	286634	FID19	0	287	0	0.910598007
CY68	Road	BORDESLEY GREEN EAST	East of Eastfield Road	412122	286877	osgb4000000019393870	131	2958	4.428668019	1.583520084
CY72	Road	SEVERN STREET	West of Mailbox Square	406665	286495	osgb4000000019414449	8	172	4.651162791	2.009308109
CY96	Off_road	SMALL HEATH HIGHWAY	Cycle Path South of Energy Way	410685	284862	FID20	0	344	0	0.974002758
CY69	Road	HURST STREET	South of Claybrook Street	407205	286122	osgb4000000019396531	27	521	5.182341651	2.05093485
CY99	Road	SOHO ROAD	West of Alfred Road	404184	289603	osgb4000000019395331	81	1364	5.938416422	1.597402696
