# Supplementary material for: Road lighting density and brightness linked with increased cycling rates after-dark
Source: PLoS One. 2020 May 15;15(5):e0233105. doi: 10.1371/journal.pone.0233105 (PMC7228109; doi:10.1371/journal.pone.0233105)
Supplement: S4 Dataset — (CSV) [file pone.0233105.s004.csv]

Row Labels	Lights	Road_length	Light_density	Density_bin	Light_group	Pixel_count	Pixel_sum	Pixel_mean	Pixel_group	Brightness_factor	Total_variance	Segment_count	Pixel_SD	Road_type
osgb4000000015627058	144	5455	2.639780018	3	B	210629	2983606	14.16521941	D	1.228233713	3904.66926	68	7.577704584	A Road
osgb4000000015627059	40	2071	1.93143409	2	A	69114	812014	11.7489076	B	1.018720853	309.3400541	10	5.561834716	Minor Road
osgb4000000015627756	13	1294	1.004636785	1.5	A	50691	580073	11.44331341	B	0.992223481	569.027237	17	5.78551557	B Road
osgb4000000015627758	33	1632	2.022058824	2.5	A	60747	637741	10.49831267	A	0.910284633	331.1265897	17	4.413392651	Local Road
osgb4000000015627759	49	2152	2.276951673	2.5	A	82639	951128	11.50943259	B	0.997956524	482.6294947	26	4.308442047	Minor Road
osgb4000000015627765	46	1953	2.355350742	2.5	A	71797	840966	11.71310779	B	1.015616734	440.9775766	19	4.817607927	Minor Road
osgb4000000015627766	34	1602	2.122347066	2.5	A	55736	647905	11.62453352	B	1.007936661	238.6655073	11	4.657989298	Minor Road
osgb4000000015627768	2	798	0.250626566	0.5	A	26043	291612	11.1973275	B	0.970894607	56.32022613	3	4.332829181	Minor Road
osgb4000000015630040	0	321	0	0	Z	10320	106889	10.35746124	A	0.898071728	9.174837741	1	3.028999462	Local Road
osgb4000000015634344	16	809	1.977750309	2	A	27036	275038	10.17302855	A	0.882079993	37.43104946	4	3.059045989	Local Road
osgb4000000015634347	13	752	1.728723404	2	A	26736	276869	10.35566278	A	0.897915787	56.18510135	6	3.060095351	Local Road
osgb4000000015634348	6	209	2.870813397	3	B	9044	90384	9.99380805	A	0.866540193	39.24816974	4	3.132417985	Local Road
osgb4000000015634349	8	265	3.018867925	3.5	B	8622	88864	10.30665739	A	0.893666643	9.347622114	1	3.05738812	Local Road
osgb4000000015634350	7	269	2.602230483	3	A	8738	101189	11.58033875	B	1.004104635	22.14764273	1	4.70612821	Minor Road
osgb4000000015634351	12	344	3.488372093	3.5	C	11009	145264	13.19502225	C	1.144110141	37.96877893	1	6.161881119	Local Road
osgb4000000015643473	6	467	1.284796574	1.5	A	15261	151961	9.957473298	A	0.86338969	26.28346768	3	2.959924981	Local Road
osgb4000000015643474	6	327	1.834862385	2	A	13249	173485	13.09419579	C	1.135367709	181.0314219	5	6.01716581	Local Road
osgb4000000015643475	7	262	2.671755725	3	B	9236	132216	14.315288	D	1.241245817	103.6071636	2	7.197470513	Local Road
osgb4000000015643476	9	407	2.211302211	2.5	A	14835	162604	10.96083586	A	0.950388959	91.95355997	4	4.794620944	Local Road
osgb4000000015643477	7	401	1.74563591	2	A	14030	146553	10.44568781	A	0.905721652	40.24256359	3	3.662538445	Local Road
osgb4000000015643478	8	218	3.669724771	4	C	7195	74750	10.38915914	A	0.90082018	9.923607285	1	3.150175755	Local Road
osgb4000000015643479	9	291	3.092783505	3.5	B	12217	126114	10.32282885	A	0.895068832	48.73039205	5	3.121870979	Local Road
osgb4000000015643480	9	266	3.383458647	3.5	C	10755	112136	10.42640632	A	0.904049798	35.92447914	4	2.996851646	Local Road
osgb4000000015643481	10	312	3.205128205	3.5	B	12848	132416	10.30635118	A	0.893640092	47.135531	5	3.070359295	Local Road
osgb4000000015643482	2	534	0.374531835	0.5	A	21555	279870	12.98399443	C	1.125812402	266.607858	8	5.772866035	Local Road
osgb4000000015643483	5	184	2.717391304	3	B	6885	72923	10.59157589	A	0.918371273	29.2085547	2	3.821554311	Local Road
osgb4000000015643484	14	467	2.997858672	3	B	16094	180688	11.22704113	B	0.973471008	72.61638445	3	4.919904621	Local Road
osgb4000000015643485	5	163	3.067484663	3.5	B	6290	66752	10.61240064	A	0.920176939	27.73640453	2	3.724003526	Local Road
osgb4000000015643486	4	139	2.877697842	3	B	4864	51423	10.57216283	A	0.916688011	8.851700421	1	2.975180738	Local Road
osgb4000000015643487	5	160	3.125	3.5	B	5465	58063	10.62451967	A	0.921227753	20.51372632	1	4.529208134	Local Road
osgb4000000015643488	6	177	3.389830508	3.5	C	7376	75822	10.27955531	A	0.891316684	26.74013312	3	2.985528045	Local Road
osgb4000000015659132	3	127	2.362204724	2.5	A	4496	42065	9.356094306	A	0.811245496	8.606070511	1	2.933610491	Local Road
osgb4000000015659135	5	248	2.016129032	2.5	A	9514	103571	10.88616775	A	0.943914658	34.71239155	3	3.401587451	Local Road
osgb4000000015659136	4	122	3.278688525	3.5	C	4338	42938	9.898109728	A	0.858242411	9.441439488	1	3.072692547	Local Road
osgb4000000015659137	5	113	4.424778761	4.5	D	4070	41643	10.23169533	A	0.887166854	10.28956052	1	3.207734483	Local Road
osgb4000000015659138	6	120	5	5	D	4283	50313	11.74713986	B	1.018567576	17.64864638	1	4.201029205	Local Road
osgb4000000015659139	4	161	2.48447205	2.5	A	5521	61375	11.11664554	B	0.963898859	13.84728858	1	3.72119451	Local Road
osgb4000000015659140	2	86	2.325581395	2.5	A	3270	33352	10.19938838	A	0.884365593	8.696024091	1	2.948902184	Local Road
osgb4000000015659141	27	969	2.786377709	3	B	35354	388144	10.97878599	A	0.951945374	147.7909892	9	4.052310579	Minor Road
osgb4000000015659142	4	155	2.580645161	3	A	5340	54863	10.27397004	A	0.890832397	9.350970381	1	3.05793564	Local Road
osgb4000000015659143	4	89	4.494382022	4.5	D	3368	34810	10.33551069	A	0.896168446	9.114273433	1	3.018985497	Local Road
osgb4000000015659144	2	77	2.597402597	3	A	2978	30466	10.23035594	A	0.887050719	9.711879054	1	3.116388784	Local Road
osgb4000000015659145	2	65	3.076923077	3.5	B	2632	28843	10.95858663	A	0.950193933	9.810974902	1	3.13224758	Local Road
osgb4000000015659146	5	198	2.525252525	3	A	7321	79624	10.87610982	A	0.943042558	19.90025986	2	3.154382655	Local Road
osgb4000000015659147	3	72	4.166666667	4.5	D	2860	30822	10.77692308	A	0.934442303	9.660726197	1	3.108170876	Local Road
osgb4000000015674856	2	53	3.773584906	4	C	2275	29307	12.8821978	C	1.116985849	51.40941935	1	7.170036216	Local Road
osgb4000000015674858	0	72	0	0	Z	2830	32320	11.4204947	B	0.990244923	50.14685912	1	7.081444706	Local Road
osgb4000000015674859	2	58	3.448275862	3.5	C	2384	24231	10.16401007	A	0.88129802	8.775533584	1	2.962352711	Local Road
osgb4000000015674860	2	58	3.448275862	3.5	C	2413	24316	10.07708247	A	0.873760727	8.343001517	1	2.888425439	Local Road
osgb4000000015674861	3	52	5.769230769	6	D	2271	25923	11.41479524	B	0.989750737	23.0274165	1	4.79868904	Local Road
osgb4000000015674862	3	85	3.529411765	4	C	3233	33536	10.37302815	A	0.899421499	9.278109513	1	3.045998935	Local Road
osgb4000000015682516	2	45	4.444444444	4.5	D	2010	21363	10.62835821	A	0.921560583	12.8106386	1	3.579195244	Local Road
osgb4000000015861588	11	2824	0.389518414	0.5	A	86799	1044851	12.0375926	C	1.043752068	98.32186827	3	5.724854242	Minor Road
osgb4000000017956021	50	1788	2.796420582	3	B	71690	880810	12.28637188	C	1.065323149	997.988722	26	6.195496882	Minor Road
osgb4000000017956022	22	735	2.993197279	3	B	30433	371491	12.20684783	C	1.058427801	228.362812	12	4.362365681	Minor Road
osgb4000000017957423	8	213	3.755868545	4	C	9165	97809	10.67201309	A	0.925345798	56.97073073	4	3.773947891	Minor Road
osgb4000000017957424	34	1088	3.125	3.5	B	43688	591804	13.54614539	D	1.174555224	575.2801158	16	5.996249431	Minor Road
osgb4000000017957425	27	774	3.488372093	3.5	C	25324	307330	12.1359185	C	1.052277681	74.14764253	3	4.971506899	Minor Road
osgb4000000017957426	34	1147	2.964254577	3	B	44076	577584	13.10427444	C	1.136241605	400.5238665	14	5.348723923	Minor Road
osgb4000000017957427	38	1164	3.264604811	3.5	C	42570	590148	13.86300211	D	1.202029144	355.2350539	11	5.682789439	Minor Road
osgb4000000017957428	27	930	2.903225806	3	B	33453	400557	11.97372433	B	1.038214197	347.4136877	8	6.589894609	Minor Road
osgb4000000017957429	31	1211	2.559867878	3	A	46045	404678	8.788750136	A	0.762052383	230.5940152	14	4.058448113	Minor Road
osgb4000000017957435	20	815	2.45398773	2.5	A	32828	368130	11.21390277	B	0.97233181	335.627934	12	5.288572066	Local Road
osgb4000000017957440	12	451	2.66075388	3	B	17686	198610	11.22978627	B	0.973709032	161.293484	6	5.184809286	Minor Road
osgb4000000017957441	22	434	5.069124424	5.5	D	17874	218993	12.25204207	C	1.06234649	188.4573925	7	5.188688143	Minor Road
osgb4000000017957443	9	308	2.922077922	3	B	11340	135004	11.90511464	B	1.032265208	79.03579241	3	5.132763791	Minor Road
osgb4000000017957444	51	1734	2.941176471	3	B	56814	883802	15.55606013	D	1.348830324	447.9208192	7	7.999292997	A Road
osgb4000000017960650	28	596	4.697986577	5	D	26794	326959	12.20269463	C	1.058067687	314.603132	13	4.919374037	Local Road
osgb4000000017960657	7	367	1.907356948	2	A	13800	147484	10.68724638	A	0.926666642	48.92855167	4	3.497447343	Local Road
osgb4000000017960658	50	1181	4.233700254	4.5	D	49938	1284610	25.72409788	D	2.230477576	3868.224012	21	13.57207219	Minor Road
osgb4000000017960659	11	431	2.552204176	3	A	16391	182752	11.14953328	B	0.96675048	100.4222142	5	4.481567006	Local Road
osgb4000000017960660	8	218	3.669724771	4	C	7229	83728	11.58223821	B	1.004269332	14.23770361	1	3.773288169	Minor Road
osgb4000000017960661	13	269	4.832713755	5	D	8762	102416	11.68865556	B	1.013496537	14.50384072	1	3.80839083	Local Road
osgb4000000017960662	13	294	4.421768707	4.5	D	9497	111051	11.69327156	B	1.01389678	22.63130463	1	4.757237079	Local Road
osgb4000000017960663	9	187	4.812834225	5	D	6980	78833	11.29412607	B	0.979287789	50.50599882	2	5.025236254	Local Road
osgb4000000017960664	20	546	3.663003663	4	C	22669	254978	11.24787154	B	0.975277165	171.2013739	9	4.361464763	Local Road
osgb4000000017960665	24	531	4.519774011	5	D	20739	237649	11.45903853	B	0.99358697	121.2149894	7	4.161301125	Local Road
osgb4000000017960666	21	511	4.109589041	4.5	D	20873	151714	7.268432904	A	0.63022916	88.84832249	8	3.332572627	Local Road
osgb4000000017960667	32	756	4.232804233	4.5	D	33780	267479	7.918265246	A	0.686574633	314.9727965	16	4.43686824	Local Road
osgb4000000017960672	16	576	2.777777778	3	B	21435	267331	12.47170516	C	1.081392973	130.7559537	6	4.668260806	Local Road
osgb4000000017960694	17	535	3.177570093	3.5	B	18106	194123	10.72147354	A	0.929634401	42.16672711	3	3.749076647	Local Road
osgb4000000017960695	9	315	2.857142857	3	B	10818	157916	14.59752265	D	1.265717736	136.1165889	2	8.249745114	Local Road
osgb4000000017960696	22	849	2.591283863	3	A	31678	343934	10.85718795	A	0.941401886	118.123848	9	3.622826521	Local Road
osgb4000000017960697	16	562	2.846975089	3	B	20334	250160	12.30254746	C	1.066725696	101.6002562	5	4.507776752	Local Road
osgb4000000017960698	13	331	3.927492447	4	C	12047	131635	10.92678675	A	0.947436639	73.85149236	3	4.961568716	Minor Road
osgb4000000017960699	3	644	0.465838509	0.5	A	22795	283127	12.42057469	C	1.076959567	228.0709891	5	6.753828383	Minor Road
osgb4000000017960700	20	510	3.921568627	4	C	18758	236480	12.60688773	C	1.093114344	210.8193584	5	6.493371364	Local Road
osgb4000000017960701	22	633	3.475513428	3.5	C	27359	335467	12.26166892	C	1.063181212	445.6112386	12	6.093789452	Local Road
osgb4000000017961397	19	645	2.945736434	3	B	24207	274293	11.33114388	B	0.982497519	109.8930181	7	3.962196686	Local Road
osgb4000000017961398	17	437	3.890160183	4	C	20664	275825	13.3480933	D	1.157382581	420.3782011	11	6.181925274	Local Road
osgb4000000017961399	13	339	3.83480826	4	C	12906	153652	11.90547032	B	1.032296048	56.82150348	4	3.769001973	Local Road
osgb4000000017961402	15	418	3.588516746	4	C	13236	158928	12.00725295	C	1.041121386	60.62642065	1	7.786296979	Local Road
osgb4000000017967145	14	361	3.878116343	4	C	12909	136687	10.58850414	A	0.918104929	50.59594083	3	4.106740022	Local Road
osgb4000000017967160	7	195	3.58974359	4	C	6540	76543	11.70382263	B	1.014811639	18.64362453	1	4.317826366	Local Road
osgb4000000017967161	8	236	3.389830508	3.5	C	9164	100964	11.01745962	A	0.955298676	43.26108941	3	3.797415323	Local Road
osgb4000000017967162	4	167	2.395209581	2.5	A	5680	62651	11.03010563	A	0.956395182	11.8073683	1	3.436185137	Local Road
osgb4000000017967163	7	192	3.645833333	4	C	6393	75711	11.84279681	B	1.026861771	17.61692645	1	4.19725225	Local Road
osgb4000000017967164	13	329	3.951367781	4	C	14024	172782	12.32045066	C	1.068278042	130.1889822	6	4.658128776	Local Road
osgb4000000017967165	8	187	4.278074866	4.5	D	7668	82775	10.79486176	A	0.935997725	57.01036726	3	4.359295327	Local Road
osgb4000000017967166	12	317	3.785488959	4	C	12253	140481	11.46502897	B	0.994106388	66.83064546	4	4.087500626	Local Road
osgb4000000017967167	10	109	9.174311927	9.5	D	3921	44948	11.46340219	B	0.993965334	16.06350375	1	4.007930108	Local Road
osgb4000000017967168	5	193	2.590673575	3	A	8537	103147	12.08234743	C	1.047632657	108.5992451	4	5.210548077	Local Road
osgb4000000017967169	12	301	3.986710963	4	C	12517	148829	11.8901494	B	1.030967606	74.7028447	5	3.865303214	Local Road
osgb4000000017967170	17	399	4.260651629	4.5	D	15452	178551	11.55520321	B	1.001925189	77.63540483	5	3.940441722	Local Road
osgb4000000017967175	6	149	4.026845638	4.5	C	5137	53911	10.49464668	A	0.909966763	10.15224894	1	3.186259396	Local Road
osgb4000000017967177	10	299	3.344481605	3.5	C	9649	105215	10.90423878	A	0.945481556	15.71909179	1	3.964730985	Local Road
osgb4000000017967178	9	251	3.585657371	4	C	10306	123490	11.98234038	B	1.038961275	96.10360988	4	4.901622432	Local Road
osgb4000000017967179	9	293	3.071672355	3.5	B	10177	104848	10.30244669	A	0.893301543	19.89399586	2	3.153886163	Local Road
osgb4000000017967180	9	240	3.75	4	C	9299	103103	11.08753629	B	0.961374863	117.6829523	3	6.263198125	Local Road
osgb4000000017967181	7	200	3.5	3.5	C	6678	77732	11.64001198	B	1.009278764	19.91952513	1	4.463129522	Local Road
osgb4000000017967183	6	156	3.846153846	4	C	7471	96708	12.94445188	C	1.122383758	151.2230204	4	6.148638476	Local Road
osgb4000000017967184	6	161	3.726708075	4	C	6889	88920	12.90753375	C	1.119182671	73.79479207	3	4.959663701	Local Road
osgb4000000017967185	5	130	3.846153846	4	C	4581	53439	11.66535691	B	1.011476364	14.4671452	1	3.803570059	Local Road
osgb4000000017967186	7	194	3.608247423	4	C	7189	148346	20.63513701	D	1.789225441	563.2585338	2	16.78181358	Local Road
osgb4000000017967187	14	531	2.63653484	3	B	16620	212918	12.81095066	C	1.110808173	53.19061414	1	7.293189572	Local Road
osgb4000000017967188	6	108	5.555555556	6	D	3927	47215	12.02317291	C	1.042501769	26.45349918	1	5.143296528	Local Road
osgb4000000017967189	5	172	2.906976744	3	B	7254	94089	12.97063689	C	1.1246542	217.3454812	3	8.511668094	Local Road
osgb4000000017967190	7	273	2.564102564	3	A	8870	95688	10.78782413	A	0.935387508	10.89094532	1	3.300143227	Local Road
osgb4000000017967191	10	310	3.225806452	3.5	B	12091	174965	14.47068067	D	1.254719559	149.6568308	4	6.116715435	Minor Road
osgb4000000017967192	10	193	5.18134715	5.5	D	6472	72718	11.23578492	B	0.974229162	11.68080844	1	3.417719772	Local Road
osgb4000000017967193	6	127	4.724409449	5	D	4512	54286	12.03147163	C	1.043221333	32.85893861	1	5.73227168	Local Road
osgb4000000017967194	5	130	3.846153846	4	C	4554	51647	11.34101888	B	0.983353757	34.17202408	1	5.845684227	Local Road
osgb4000000017967195	13	212	6.132075472	6.5	D	7724	87867	11.37584153	B	0.986373149	25.4628111	2	3.56810952	Local Road
osgb4000000017967196	21	331	6.344410876	6.5	D	14018	189709	13.53324297	D	1.173436484	274.3351134	6	6.761842862	Local Road
osgb4000000017967198	7	148	4.72972973	5	D	5823	108464	18.62682466	D	1.61508928	273.277014	2	11.6892475	Local Road
osgb4000000017967199	23	388	5.927835052	6	D	14978	177989	11.88336226	B	1.030379109	115.0438282	5	4.796745318	Local Road
osgb4000000017967200	19	366	5.191256831	5.5	D	15087	165416	10.96414131	A	0.950675567	138.0989613	6	4.797550786	Local Road
osgb4000000017967201	9	253	3.557312253	4	C	11009	107094	9.727859024	A	0.843480363	110.1392672	5	4.693384008	Local Road
osgb4000000017967202	15	267	5.617977528	6	D	11500	132512	11.52278261	B	0.999114073	93.97855984	5	4.335402169	Local Road
osgb4000000017967203	7	156	4.487179487	4.5	D	5272	59808	11.34446131	B	0.983652242	15.40486689	1	3.924903425	Local Road
osgb4000000017967204	19	436	4.357798165	4.5	D	16476	179894	10.91854819	A	0.946722292	79.67471912	5	3.991859695	Local Road
osgb4000000017967205	11	209	5.263157895	5.5	D	6939	78392	11.29730509	B	0.979563434	19.50593163	1	4.416552007	Local Road
osgb4000000017967206	23	481	4.781704782	5	D	20637	239059	11.58399961	B	1.00442206	190.7072973	9	4.603227097	Local Road
osgb4000000017967207	13	331	3.927492447	4	C	12017	134429	11.18656903	B	0.969961764	62.62635971	3	4.56896632	Local Road
osgb4000000017967208	23	475	4.842105263	5	D	17654	202935	11.49512858	B	0.996716256	95.93674234	5	4.38033657	Local Road
osgb4000000017967210	17	405	4.197530864	4.5	D	17602	192018	10.90887399	A	0.945883464	131.2697813	9	3.819100843	Local Road
osgb4000000017967211	6	240	2.5	2.5	A	7857	84151	10.71032201	A	0.928667476	25.01294297	1	5.001294129	Local Road
osgb4000000017967212	11	248	4.435483871	4.5	D	10378	122029	11.7584313	B	1.019546631	102.6999777	5	4.532107185	Local Road
osgb4000000017967213	17	405	4.197530864	4.5	D	16941	189938	11.21173484	B	0.972143835	110.8343736	7	3.979130803	Local Road
osgb4000000017967214	13	272	4.779411765	5	D	10162	129817	12.77474907	C	1.107669216	131.4760403	3	6.620071508	Local Road
osgb4000000017967215	8	215	3.720930233	4	C	7857	97742	12.44011709	C	1.078654044	50.05648997	2	5.002823701	Local Road
osgb4000000017967216	5	264	1.893939394	2	A	10700	124183	11.60588785	B	1.006319938	69.83371779	4	4.178328547	Local Road
osgb4000000017967217	6	241	2.489626556	2.5	A	9299	125037	13.44628455	D	1.165896518	121.8117079	3	6.372119162	Local Road
osgb4000000017967218	5	97	5.154639175	5.5	D	4280	55929	13.06752336	C	1.133055004	66.46791741	2	5.764890173	Local Road
osgb4000000017967219	12	274	4.379562044	4.5	D	11002	119339	10.84702781	A	0.940520924	51.08132879	4	3.573560157	Local Road
osgb4000000017967267	11	304	3.618421053	4	C	12579	150754	11.98457747	B	1.039155248	334.7359396	5	8.182126124	Local Road
osgb4000000017967268	2	128	1.5625	2	A	5224	54615	10.45463247	A	0.906497222	23.95274276	2	3.460689437	Local Road
osgb4000000017967269	10	363	2.754820937	3	B	13690	163324	11.93016801	B	1.034437528	87.79249274	4	4.684882409	Local Road
osgb4000000017967270	14	366	3.825136612	4	C	15666	190659	12.17024129	C	1.055253732	496.3527773	7	8.420661471	Local Road
osgb4000000017967271	14	298	4.697986577	5	D	12354	147932	11.97442124	B	1.038274624	181.9434436	5	6.032303765	Local Road
osgb4000000017967272	14	339	4.12979351	4.5	D	13553	159753	11.78727957	B	1.022047999	161.6776042	5	5.68643305	Local Road
osgb4000000017967273	7	212	3.301886792	3.5	C	9852	108326	10.9953309	A	0.953379944	55.80738396	5	3.340879644	Local Road
osgb4000000017967276	8	248	3.225806452	3.5	B	8797	92733	10.54143458	A	0.914023635	33.28506019	2	4.07952572	Local Road
osgb4000000017967277	10	353	2.83286119	3	B	13406	143858	10.73086678	A	0.930448866	60.81612356	4	3.899234654	Local Road
osgb4000000017967278	6	242	2.479338843	2.5	A	8639	98870	11.44461164	B	0.992336048	87.69534661	2	6.621757569	Local Road
osgb4000000017967283	7	195	3.58974359	4	C	7232	86616	11.97676991	B	1.038478272	36.73054633	2	4.285472338	Local Road
osgb4000000017967284	7	253	2.766798419	3	B	9577	110934	11.58337684	B	1.00436806	43.15619874	3	3.79280893	Local Road
osgb4000000017967285	9	221	4.07239819	4.5	C	7209	80628	11.18435289	B	0.969769608	11.39159315	1	3.375143426	Local Road
osgb4000000017967286	6	214	2.803738318	3	B	7102	88876	12.51422135	C	1.085079454	41.12560738	1	6.412925026	Local Road
osgb4000000017968488	12	377	3.183023873	3.5	B	15495	203291	13.11978057	C	1.137586107	106.4798229	6	4.212675771	Minor Road
osgb4000000017968489	3	153	1.960784314	2	A	5279	68567	12.98863421	C	1.126214707	42.98301157	1	6.55614304	Local Road
osgb4000000017968490	11	218	5.04587156	5.5	D	8626	112928	13.09158358	C	1.135141211	127.6855745	3	6.523944984	Local Road
osgb4000000017968491	5	148	3.378378378	3.5	C	5826	77198	13.25060076	C	1.148929225	124.4161852	2	7.887210699	Local Road
osgb4000000017968498	12	406	2.955665025	3	B	14956	201537	13.47532763	D	1.168414777	129.3007654	4	5.685524721	Local Road
osgb4000000017974705	1	99	1.01010101	1.5	A	3649	37674	10.32447246	A	0.895211346	10.15013007	1	3.185926877	Restricted Local Access Road
osgb4000000017974706	6	178	3.370786517	3.5	C	6708	72581	10.82006559	A	0.938183091	23.89861972	2	3.456777381	Local Road
osgb4000000017974716	14	280	5	5	D	11813	131250	11.11064082	B	0.963378203	65.23852707	5	3.612160768	Local Road
osgb4000000017974717	8	179	4.469273743	4.5	D	6017	67638	11.24115007	B	0.974694362	14.68324601	1	3.83187239	Local Road
osgb4000000017974718	8	153	5.22875817	5.5	D	6675	74468	11.15625468	B	0.967333277	45.10862217	3	3.877654883	Local Road
osgb4000000017974719	10	176	5.681818182	6	D	8006	99737	12.45778166	C	1.080185699	100.8974823	4	5.022386941	Local Road
osgb4000000017974720	4	100	4	4	C	3687	42973	11.65527529	B	1.01060221	15.63896254	1	3.954612818	Local Road
osgb4000000017974721	7	134	5.223880597	5.5	D	4676	57139	12.21963216	C	1.059536301	38.83691997	1	6.231927468	Local Road
osgb4000000017974722	3	123	2.43902439	2.5	A	4315	49747	11.52885284	B	0.999640409	25.27118374	1	5.027045229	Local Road
osgb4000000017974723	6	127	4.724409449	5	D	5187	61603	11.87642182	B	1.029777319	74.85427428	2	6.117772237	Local Road
osgb4000000017974724	8	102	7.843137255	8	D	3660	46087	12.5920765	C	1.091830096	24.21583886	1	4.92095914	Local Road
osgb4000000017974725	7	142	4.929577465	5	D	6322	78406	12.40208795	C	1.075356624	101.5231151	3	5.817305079	Local Road
osgb4000000017974726	6	149	4.026845638	4.5	C	5118	55705	10.88413443	A	0.943738353	19.69251499	1	4.437624927	Local Road
osgb4000000017974727	4	71	5.633802817	6	D	2836	32717	11.53631876	B	1.000287762	32.69790521	1	5.718208217	Local Road
osgb4000000017974728	5	92	5.434782609	5.5	D	3352	41666	12.43019093	C	1.07779337	20.35133194	1	4.511245055	Local Road
osgb4000000017974729	4	110	3.636363636	4	C	3918	46635	11.90275651	B	1.032060739	16.29248347	1	4.03639486	Local Road
osgb4000000017974730	5	103	4.854368932	5	D	3780	39625	10.48280423	A	0.908939932	11.93753499	1	3.455073804	Local Road
osgb4000000017974731	6	116	5.172413793	5.5	D	5552	71420	12.86383285	C	1.115393467	97.05573067	3	5.687873963	Local Road
osgb4000000017974732	5	124	4.032258065	4.5	C	4392	50963	11.60359745	B	1.006121343	18.73653533	1	4.328571973	Local Road
osgb4000000017974733	2	98	2.040816327	2.5	A	3387	37915	11.19427222	B	0.97062969	13.49635928	1	3.673739142	Local Road
osgb4000000017974734	4	84	4.761904762	5	D	3207	38903	12.1306517	C	1.051821009	24.09300185	1	4.90846227	Local Road
osgb4000000017974735	4	113	3.539823009	4	C	4122	47681	11.56744299	B	1.002986473	31.39870207	2	3.962240659	Local Road
osgb4000000017974738	6	98	6.12244898	6.5	D	3622	45206	12.48094975	C	1.082194551	43.69856033	1	6.610488661	Local Road
osgb4000000017974739	3	93	3.225806452	3.5	B	3478	37751	10.85422657	A	0.941145111	10.80709973	1	3.287415357	Local Road
osgb4000000017974740	2	79	2.53164557	3	A	3057	32585	10.65914295	A	0.924229858	11.46445108	1	3.385919533	Local Road
osgb4000000017974741	4	97	4.12371134	4.5	D	3605	41470	11.50346741	B	0.997439296	45.02224873	1	6.70986205	Local Road
osgb4000000017974742	3	125	2.4	2.5	A	4703	49042	10.42781203	A	0.904171684	19.94521192	2	3.157943312	Local Road
osgb4000000017974743	10	274	3.649635036	4	C	10253	107301	10.46532722	A	0.90742454	30.71678321	3	3.199832455	Local Road
osgb4000000017974744	2	65	3.076923077	3.5	B	2649	30468	11.50169875	B	0.997285941	14.21979704	1	3.770914616	Local Road
osgb4000000017974745	3	51	5.882352941	6	D	2240	27373	12.22008929	C	1.059575937	23.86539999	1	4.885222614	Local Road
osgb4000000017974746	5	83	6.024096386	6.5	D	4586	51280	11.18185783	B	0.969553267	85.29514327	3	5.33213976	Local Road
osgb4000000017974747	3	48	6.25	6.5	D	2120	23184	10.93584906	A	0.94822241	15.17984692	1	3.896132303	Local Road
osgb4000000017974748	8	186	4.301075269	4.5	D	6284	73657	11.72135582	B	1.016331902	32.5813326	1	5.708006009	Local Road
osgb4000000017974750	5	139	3.597122302	4	C	6250	78605	12.5768	C	1.090505506	123.2414225	3	6.409405134	Local Road
osgb4000000017974751	11	172	6.395348837	6.5	D	7265	84456	11.62505162	B	1.007981585	66.63433029	3	4.712901806	Local Road
osgb4000000017974752	7	200	3.5	3.5	C	6674	66430	9.953551094	A	0.863049605	10.85999413	1	3.29545052	Local Road
osgb4000000017974753	7	149	4.697986577	5	D	5161	58490	11.33307499	B	0.98266496	19.90088047	1	4.46104029	Local Road
osgb4000000017974754	2	66	3.03030303	3.5	B	2670	27405	10.26404494	A	0.889971815	10.04451248	1	3.169307886	Local Road
osgb4000000017974755	6	101	5.940594059	6	D	3711	46675	12.57747238	C	1.090563806	19.33373126	1	4.397013902	Local Road
osgb4000000017974756	11	277	3.971119134	4	C	11043	151354	13.70587703	D	1.188405187	128.5064838	4	5.668035017	Local Road
osgb4000000017974757	10	228	4.385964912	4.5	D	10313	137525	13.33511102	D	1.156256917	127.8329442	5	5.056341447	Local Road
osgb4000000017974758	5	96	5.208333333	5.5	D	3574	38316	10.72076105	A	0.929572622	15.08878554	1	3.884428599	Local Road
osgb4000000017974759	6	159	3.773584906	4	C	6815	73927	10.84768892	A	0.940578247	36.34881486	3	3.480843522	Local Road
osgb4000000017974760	5	113	4.424778761	4.5	D	4039	43223	10.70141124	A	0.927894844	26.93139439	1	5.189546646	Local Road
osgb4000000017974761	6	149	4.026845638	4.5	C	6545	81483	12.44965623	C	1.079481161	54.39269607	3	4.258039301	Local Road
osgb4000000017974762	3	65	4.615384615	5	D	2617	34650	13.24035155	C	1.14804054	24.45235723	1	4.94493248	Local Road
osgb4000000017974763	7	97	7.216494845	7.5	D	3570	44235	12.3907563	C	1.074374083	31.80221147	1	5.639344951	Local Road
osgb4000000017974764	6	184	3.260869565	3.5	C	8313	123957	14.91122339	D	1.292918008	124.5892423	4	5.580977565	Local Road
osgb4000000017974765	8	135	5.925925926	6	D	4705	60314	12.81912859	C	1.111517262	17.64358734	1	4.200427042	Local Road
osgb4000000017974766	6	103	5.825242718	6	D	3769	43553	11.55558504	B	1.001958297	23.43714644	1	4.841192667	Local Road
osgb4000000017974767	11	188	5.85106383	6	D	8102	105805	13.0591212	C	1.132326472	104.6502358	4	5.114934893	Local Road
osgb4000000017974768	4	105	3.80952381	4	C	4530	65402	14.43752759	D	1.251844931	54.01702807	2	5.196971621	Local Road
osgb4000000017974769	8	169	4.733727811	5	D	7143	85502	11.9700406	B	1.037894789	79.90952205	3	5.161056806	Local Road
osgb4000000017974770	6	109	5.504587156	6	D	3946	44703	11.32868728	B	0.982284512	19.68238535	1	4.436483444	Local Road
osgb4000000017974771	5	101	4.95049505	5	D	3698	41392	11.19307734	B	0.970526085	16.50679902	1	4.062856018	Local Road
osgb4000000017974772	5	100	5	5	D	3653	40545	11.09909663	B	0.962377233	19.26146373	1	4.388788413	Local Road
osgb4000000017974773	5	74	6.756756757	7	D	2893	6352	2.19564466	A	0.190379317	21.48470969	1	4.635160158	Local Road
osgb4000000017974774	7	129	5.426356589	5.5	D	4513	0	0	A	0	0	1	0	Local Road
osgb4000000017974775	5	123	4.06504065	4.5	C	4272	17082	3.998595506	A	0.346709053	38.54541001	1	6.208494988	Local Road
osgb4000000017974777	9	189	4.761904762	5	D	7726	93400	12.08904996	C	1.048213818	166.1557132	3	7.442125888	Local Road
osgb4000000017974781	8	137	5.839416058	6	D	6157	62683	10.18076986	A	0.882751223	30.00533495	3	3.162558824	Local Road
osgb4000000017974782	4	81	4.938271605	5	D	3115	31903	10.24173355	A	0.888037245	9.755690093	1	3.12341001	Local Road
osgb4000000017974783	3	88	3.409090909	3.5	C	3331	38411	11.53137196	B	0.999858836	12.63148353	1	3.554079843	Local Road
osgb4000000017974784	7	100	7	7	D	3688	51390	13.93438178	D	1.208218311	196.0499242	1	14.00178289	Local Road
osgb4000000017974785	5	94	5.319148936	5.5	D	3513	42143	11.99629946	B	1.040171634	27.03926897	1	5.199929708	Local Road
osgb4000000017974786	6	106	5.660377358	6	D	3883	40343	10.38964718	A	0.900862497	10.7472222	1	3.278295625	Local Road
osgb4000000017974787	6	193	3.10880829	3.5	B	6445	76107	11.80868891	B	1.023904353	43.21934558	2	4.648620526	Local Road
osgb4000000017974788	4	127	3.149606299	3.5	B	4453	50957	11.44329665	B	0.992222028	44.4827179	2	4.716074527	Local Road
osgb4000000017974789	5	135	3.703703704	4	C	6689	77474	11.5822993	B	1.004274629	68.71860147	4	4.144834179	Local Road
osgb4000000017974790	4	339	1.179941003	1.5	A	13620	138891	10.19757709	A	0.88420854	49.1023109	5	3.133761666	Local Road
osgb4000000017974791	2	118	1.694915254	2	A	4053	43736	10.791019	A	0.935664528	21.0883178	2	3.247177067	Local Road
osgb4000000017974792	5	136	3.676470588	4	C	6189	70785	11.43722734	B	0.991695772	36.21232518	3	3.474302097	Local Road
osgb4000000017974793	6	87	6.896551724	7	D	3245	36188	11.15192604	B	0.96695795	52.94055484	1	7.276026034	Local Road
osgb4000000017974794	3	81	3.703703704	4	C	3119	34375	11.02116063	A	0.955619581	11.90144386	1	3.449846933	Local Road
osgb4000000017974795	5	80	6.25	6.5	D	3047	31547	10.35346242	A	0.897725	10.20686609	1	3.194818632	Local Road
osgb4000000017974796	4	86	4.651162791	5	D	3252	44695	13.74384994	D	1.191697732	34.84551876	1	5.903009297	Local Road
osgb4000000017974797	6	119	5.042016807	5.5	D	5655	61793	10.92714412	A	0.947467625	36.38050488	3	3.482360544	Local Road
osgb4000000017974842	5	131	3.816793893	4	C	6008	63314	10.53828229	A	0.913750307	31.79431571	3	3.25547312	Local Road
osgb4000000017974843	4	95	4.210526316	4.5	D	3538	39852	11.26399096	B	0.976674842	22.70532291	1	4.765010274	Local Road
osgb4000000017974844	4	97	4.12371134	4.5	D	3603	40279	11.17929503	B	0.969331053	14.43968232	1	3.7999582	Local Road
osgb4000000017974845	5	165	3.03030303	3.5	B	5543	59342	10.70575501	A	0.928271482	22.84668422	2	3.379843504	Local Road
osgb4000000017974846	3	98	3.06122449	3.5	B	3603	42708	11.85345545	B	1.027785958	20.8478003	1	4.565939148	Local Road
osgb4000000017974847	0	64	0	0	Z	3313	41332	12.47570178	C	1.081739511	31.19788324	2	3.949549547	Local Road
osgb4000000017974848	3	65	4.615384615	5	D	2627	30292	11.53102398	B	0.999828664	15.69479313	1	3.961665449	Local Road
osgb4000000017974849	2	74	2.702702703	3	B	2913	32281	11.08170271	B	0.960869046	12.29747846	1	3.506776078	Local Road
osgb4000000017974850	4	52	7.692307692	8	D	2249	28430	12.64117386	C	1.096087215	18.15537008	1	4.260911883	Local Road
osgb4000000017974851	1	54	1.851851852	2	A	2327	24640	10.58874087	A	0.918125455	12.53950366	1	3.54111616	Local Road
osgb4000000017974852	1	58	1.724137931	2	A	2431	26490	10.89675031	A	0.944832247	11.11356821	1	3.333701878	Local Road
osgb4000000017974853	7	182	3.846153846	4	C	7528	85715	11.38615834	B	0.987267696	82.0309591	3	5.229115894	Local Road
osgb4000000017974854	3	106	2.830188679	3	B	3854	42307	10.97742605	A	0.951827456	10.96031034	1	3.310635943	Local Road
osgb4000000017974855	4	75	5.333333333	5.5	D	2955	35258	11.93164129	B	1.034565272	21.55674841	1	4.642924553	Local Road
osgb4000000017974856	8	152	5.263157895	5.5	D	5216	64287	12.32496166	C	1.06866918	22.3079352	1	4.723127692	Local Road
osgb4000000017974857	3	118	2.542372881	3	A	4249	43942	10.34172747	A	0.896707489	11.64599005	1	3.412622166	Local Road
osgb4000000017974858	3	89	3.370786517	3.5	C	3361	34548	10.27908361	A	0.891275783	10.47254376	1	3.236130986	Local Road
osgb4000000017974863	5	77	6.493506494	6.5	D	3006	35497	11.8087159	B	1.023906694	41.66833388	1	6.455101384	Local Road
osgb4000000017974864	2	77	2.597402597	3	A	3006	32507	10.81403859	A	0.937660504	10.41485282	1	3.227205109	Local Road
osgb4000000017974865	5	165	3.03030303	3.5	B	5639	61997	10.99432523	A	0.953292746	10.32449342	1	3.213174975	Local Road
osgb4000000017974866	6	86	6.976744186	7	D	3261	35976	11.03219871	A	0.956576668	9.749653215	1	3.122443469	Local Road
osgb4000000017974867	5	160	3.125	3.5	B	5296	58742	11.09176737	B	0.96174173	23.01377145	2	3.392180085	Local Road
osgb4000000017974868	6	155	3.870967742	4	C	4971	63314	12.7366727	C	1.104367702	69.95493502	2	5.914175133	Local Road
osgb4000000017974869	3	75	4	4	C	2949	36133	12.25262801	C	1.062397296	29.83682338	1	5.462309345	Local Road
osgb4000000017975985	3	87	3.448275862	3.5	C	3278	38816	11.84136669	B	1.026737769	15.54835591	1	3.943140362	Local Road
osgb4000000017975986	3	103	2.912621359	3	B	3798	39661	10.44260137	A	0.905454034	9.655868114	1	3.107389276	Local Road
osgb4000000017975987	6	147	4.081632653	4.5	D	5065	64328	12.70049358	C	1.101230693	24.75550815	1	4.975490744	Local Road
osgb4000000017975988	3	93	3.225806452	3.5	B	3493	39935	11.43286573	B	0.991317587	13.39064043	1	3.6593224	Local Road
osgb4000000017975993	1	60	1.666666667	2	A	2483	31650	12.74667741	C	1.105235187	34.6692147	1	5.888056954	Local Road
osgb4000000017979473	2	54	3.703703704	4	C	2325	23472	10.09548387	A	0.875356271	10.06056025	1	3.171838623	Local Road
osgb4000000017979474	21	728	2.884615385	3	B	29501	313000	10.60980984	A	0.919952297	127.5291234	11	3.404931229	Local Road
osgb4000000017979475	1	40	2.5	2.5	A	1907	20050	10.51389617	A	0.911635843	10.67980165	1	3.267996581	Local Road
osgb4000000017979476	1	55	1.818181818	2	A	2336	24389	10.44049658	A	0.905271532	10.10005523	1	3.178058406	Local Road
osgb4000000017979477	3	61	4.918032787	5	D	2474	28204	11.40016168	B	0.988481894	16.06379949	1	4.007967002	Local Road
osgb4000000017979478	3	43	6.976744186	7	D	1983	22287	11.23903177	B	0.974510688	15.75426069	1	3.969163726	Local Road
osgb4000000017979482	3	54	5.555555556	6	D	2323	26176	11.26818769	B	0.977038731	13.74081751	1	3.70686087	Local Road
osgb4000000017979483	3	105	2.857142857	3	B	3715	47701	12.84010767	C	1.113336311	47.53514659	2	4.875199821	Local Road
osgb4000000017979484	5	92	5.434782609	5.5	D	3402	36063	10.6005291	A	0.919147585	10.02825369	1	3.16674181	Local Road
osgb4000000017979485	4	81	4.938271605	5	D	3096	34094	11.0122739	A	0.954849033	11.64261421	1	3.412127519	Local Road
osgb4000000017979486	2	51	3.921568627	4	C	2231	22795	10.2173913	A	0.885926585	10.06524662	1	3.172577284	Local Road
osgb4000000017979487	2	41	4.87804878	5	D	1936	24632	12.7231405	C	1.103194355	29.76115873	1	5.455378881	Local Road
osgb4000000017979488	1	45	2.222222222	2.5	A	2033	21432	10.54205607	A	0.914077523	10.29446837	1	3.208499396	Restricted Local Access Road
osgb4000000017979489	3	70	4.285714286	4.5	D	2798	35145	12.56075768	C	1.089114513	47.52150507	1	6.893584341	Local Road
osgb4000000017979491	2	54	3.703703704	4	C	2302	30995	13.4643788	D	1.16746543	28.72744529	1	5.359798997	Local Road
osgb4000000017979493	4	102	3.921568627	4	C	3727	40566	10.88435739	A	0.943757686	13.46529596	1	3.669508953	Local Road
osgb4000000017979494	4	56	7.142857143	7.5	D	2358	27573	11.69338422	B	1.013906549	19.95390873	1	4.466979822	Local Road
osgb4000000017979495	0	56	0	0	Z	2371	28207	11.89666807	B	1.031532825	19.8767118	1	4.458330607	Local Road
osgb4000000017979496	4	38	10.52631579	11	D	1827	24133	13.20908593	C	1.14532957	23.96613529	1	4.895521963	Local Road
osgb4000000017979497	3	54	5.555555556	6	D	2325	25378	10.91526882	A	0.946437945	14.39325073	1	3.793843794	Local Road
osgb4000000017979498	2	65	3.076923077	3.5	B	2662	26358	9.901577761	A	0.858543116	9.75665416	1	3.123564336	Local Road
osgb4000000017979499	2	51	3.921568627	4	C	2225	19818	8.906966292	A	0.772302635	27.50819866	1	5.244825894	Local Road
osgb4000000017979503	5	72	6.944444444	7	D	2867	31002	10.81339379	A	0.937604595	11.63975085	1	3.411707908	Local Road
osgb4000000017979504	2	38	5.263157895	5.5	D	1833	20586	11.23076923	B	0.973794263	53.55340132	1	7.318018948	Local Road
osgb4000000017979505	5	59	8.474576271	8.5	D	2463	26610	10.80389769	A	0.936781209	10.77965188	1	3.283238018	Local Road
osgb4000000017979521	3	66	4.545454545	5	D	2671	28093	10.5177836	A	0.911972913	10.82025656	1	3.289415839	Local Road
osgb4000000017979522	2	59	3.389830508	3.5	C	2408	25558	10.61378738	A	0.92029718	32.2212717	1	5.676378397	Local Road
osgb4000000017979523	0	58	0	0	Z	2393	27275	11.397827	B	0.988279459	13.97629281	1	3.738488038	Local Road
osgb4000000017979524	2	44	4.545454545	5	D	2024	26848	13.26482213	D	1.150162328	80.74409849	1	8.985772003	Local Road
osgb4000000017979525	2	74	2.702702703	3	B	2922	31890	10.9137577	A	0.946306919	11.44841442	1	3.383550564	Local Road
osgb4000000017979526	2	47	4.255319149	4.5	D	2098	23898	11.39084843	B	0.987674363	19.42207068	1	4.407047842	Local Road
osgb4000000017979527	2	70	2.857142857	3	B	2780	28528	10.2618705	A	0.889783274	11.5889778	1	3.404258773	Local Road
osgb4000000017979528	2	71	2.816901408	3	B	2810	30651	10.90782918	A	0.945792871	34.23456504	1	5.851031109	Local Road
osgb4000000017979530	3	71	4.225352113	4.5	D	2820	35774	12.6858156	C	1.099957999	19.99277753	1	4.471328385	Local Road
osgb4000000017979531	1	50	2	2	A	2200	26771	12.16863636	C	1.055114572	29.24565269	1	5.407924989	Local Road
osgb4000000017979532	2	45	4.444444444	4.5	D	2056	22614	10.99902724	A	0.953700445	11.0612831	1	3.325850733	Local Road
osgb4000000017979533	1	41	2.43902439	2.5	A	1928	24108	12.50414938	C	1.084206137	20.21886245	1	4.496538941	Local Road
osgb4000000017979534	1	45	2.222222222	2.5	A	2058	24837	12.06851312	C	1.046433115	25.06964998	1	5.006960153	Local Road
osgb4000000017979535	3	40	7.5	7.5	D	1889	26281	13.9126522	D	1.206334189	45.8901999	1	6.774230576	Local Road
osgb4000000017979536	3	106	2.830188679	3	B	3050	38786	12.71672131	C	1.102637762	62.2364745	1	7.889009728	Local Road
osgb4000000017979538	2	62	3.225806452	3.5	B	2551	33845	13.26734614	D	1.150381179	39.62119558	1	6.294536963	Local Road
osgb4000000017979539	2	88	2.272727273	2.5	A	3341	35477	10.61867704	A	0.920721152	10.46219532	1	3.2345317	Local Road
osgb4000000017979540	2	64	3.125	3.5	B	2613	32943	12.60734788	C	1.093154242	45.24727858	1	6.726609739	Local Road
osgb4000000017979541	2	38	5.263157895	5.5	D	1834	24268	13.23227917	C	1.147340603	41.95804202	1	6.477502761	Local Road
osgb4000000017980077	2	52	3.846153846	4	C	2256	23360	10.35460993	A	0.897824497	8.911485841	1	2.985211189	Local Road
osgb4000000017980078	1	52	1.923076923	2	A	2268	29174	12.8633157	C	1.115348625	24.50512693	1	4.950265339	Local Road
osgb4000000018002624	1	85	1.176470588	1.5	A	3239	36116	11.15035505	B	0.966821733	12.47785647	1	3.532400949	Local Road
osgb4000000018003835	0	373	0	0	Z	13964	205001	14.68067889	D	1.272928023	143.7731093	4	5.995271247	Restricted Local Access Road
osgb4000000018085578	14	364	3.846153846	4	C	12313	160492	13.03435393	C	1.130178959	223.5337497	2	10.57198538	Restricted Local Access Road
osgb4000000018092045	1	45	2.222222222	2.5	A	2059	22885	11.11461875	B	0.96372312	12.69497328	1	3.5630006	Restricted Local Access Road
osgb4000000018096270	4	80	5	5	D	2700	31943	11.83074074	B	1.025816417	23.10357353	1	4.80661768	Local Road
osgb4000000018103429	10	155	6.451612903	6.5	D	5265	64543	12.25887939	C	1.062939339	17.89024642	1	4.229686326	Local Road
osgb4000000018115208	4	119	3.361344538	3.5	C	4200	56291	13.40261905	D	1.162110383	50.39242171	1	7.098761984	Local Road
osgb4000000018118450	0	67	0	0	Z	2645	31350	11.85255198	B	1.02770762	36.47958233	1	6.039832972	Local Road
osgb4000000019392506	309	11890	2.59882254	3	A	456016	7604690	16.67636662	D	1.445969533	9322.568465	143	8.074205005	A Road
osgb4000000019392545	162	5858	2.765448959	3	B	235477	3960688	16.81985077	D	1.458410715	7846.530125	86	9.551896271	A Road
osgb4000000019392653	153	4016	3.809760956	4	C	151802	2147174	14.1445699	D	1.226443241	1547.250407	45	5.863731097	A Road
osgb4000000019392654	190	7254	2.619244555	3	A	278656	4667707	16.75078592	D	1.452422259	5359.773354	88	7.804262642	A Road
osgb4000000019392655	79	3220	2.453416149	2.5	A	118745	1480382	12.46689966	C	1.080976299	804.1771788	32	5.013036688	B Road
osgb4000000019392656	97	2279	4.256252742	4.5	D	91214	1187701	13.02103844	C	1.129024403	649.3249142	33	4.435821519	Minor Road
osgb4000000019392657	97	2058	4.713313897	5	D	75585	1250015	16.53787127	D	1.433960918	1093.813848	20	7.395315571	B Road
osgb4000000019392658	60	3143	1.909004136	2	A	126868	2049404	16.15382918	D	1.400661508	2522.005163	47	7.325277081	A Road
osgb4000000019392659	65	1986	3.272910373	3.5	C	77570	1107994	14.28379528	D	1.238515155	793.8779092	26	5.525736669	Minor Road
osgb4000000019392660	131	4379	2.991550582	3	B	172047	3153913	18.33169425	D	1.589499198	7263.298321	59	11.09534818	A Road
osgb4000000019392661	1	111	0.900900901	1	A	4031	44560	11.05432895	A	0.95849553	14.71275166	1	3.835720488	Minor Road
osgb4000000019392711	93	2871	3.239289446	3.5	C	111641	1656737	14.8398617	D	1.2867304	1409.574824	37	6.17224569	A Road
osgb4000000019392797	83	2404	3.452579035	3.5	C	99947	1205662	12.0630134	C	1.045956247	1121.182312	40	5.294294836	Minor Road
osgb4000000019392798	91	2010	4.527363184	5	D	79107	846548	10.7013033	A	0.927885485	406.7045214	27	3.881124891	Minor Road
osgb4000000019392799	229	5366	4.267610883	4.5	D	195600	4566763	23.3474591	D	2.024404674	4981.682825	50	9.981666018	A Road
osgb4000000019392800	163	4268	3.819119025	4	C	151753	3313714	21.83623388	D	1.893369798	3870.135401	34	10.66899769	A Road
osgb4000000019392801	200	4958	4.033884631	4.5	C	188352	2875895	15.26872558	D	1.323916204	4308.405031	57	8.694023992	Minor Road
osgb4000000019392802	79	3624	2.1799117	2.5	A	129593	2254898	17.39984413	D	1.508700609	1602.982759	30	7.30977145	A Road
osgb4000000019392803	88	3564	2.469135802	2.5	A	145779	2910106	19.96245001	D	1.730898293	4030.546108	56	8.483751389	A Road
osgb4000000019392804	95	2552	3.722570533	4	C	96578	1371711	14.2031415	D	1.231521851	706.0881437	29	4.934355786	B Road
osgb4000000019392812	151	4067	3.712810425	4	C	156042	2093533	13.41647121	D	1.163311472	1746.044812	49	5.969385864	B Road
osgb4000000019392813	177	4090	4.327628362	4.5	D	154672	2598090	16.79741647	D	1.456465488	1851.113371	46	6.343626331	A Road
osgb4000000019392814	27	1596	1.691729323	2	A	65313	1051585	16.10069971	D	1.396054774	4841.398737	25	13.9160321	B Road
osgb4000000019392815	94	4319	2.176429729	2.5	A	169753	2130924	12.55308595	C	1.088449315	1248.355187	58	4.639328108	B Road
osgb4000000019392816	66	3657	1.804757998	2	A	122811	1389216	11.3118206	B	0.980822041	342.2771911	19	4.244359669	A Road
osgb4000000019393292	35	1830	1.912568306	2	A	65352	863476	13.21269433	C	1.145642446	421.5428678	15	5.301212866	B Road
osgb4000000019393296	80	2686	2.978406552	3	B	95157	1085371	11.4061078	B	0.988997468	333.7116658	21	3.986355692	B Road
osgb4000000019393299	17	825	2.060606061	2.5	A	30310	338589	11.1708677	B	0.968600338	142.6293398	8	4.222400677	Local Road
osgb4000000019393300	63	2637	2.389078498	2.5	A	104065	1326332	12.74522654	C	1.105109385	1224.881009	36	5.833050015	Minor Road
osgb4000000019393302	72	2639	2.728306177	3	B	99310	1210449	12.18859128	C	1.056844817	1658.593096	29	7.56259647	Minor Road
osgb4000000019393303	34	995	3.417085427	3.5	C	37540	487059	12.97440064	C	1.124980546	460.2158328	11	6.468214822	Minor Road
osgb4000000019393305	11	289	3.806228374	4	C	10777	136797	12.69342117	C	1.100617461	72.812611	3	4.926547506	Minor Road
osgb4000000019393306	34	1274	2.668759812	3	B	50755	600789	11.83704069	B	1.026362671	614.0937888	18	5.840917873	Minor Road
osgb4000000019393307	8	2550	0.31372549	0.5	A	81910	907520	11.07947748	B	0.960676101	173.2399475	8	4.653492606	Minor Road
osgb4000000019393308	43	1284	3.348909657	3.5	C	43404	554504	12.7754124	C	1.107726732	265.4017529	7	6.157478066	Minor Road
osgb4000000019393309	44	1358	3.24005891	3.5	C	51158	661946	12.93924704	C	1.121932458	536.6294066	15	5.981245169	B Road
osgb4000000019393310	52	1651	3.149606299	3.5	B	57855	879905	15.20879786	D	1.318720008	889.2285904	12	8.608274074	A Road
osgb4000000019393311	67	3304	2.027845036	2.5	A	125504	1383882	11.02659676	A	0.956090936	638.1020858	38	4.097823831	Minor Road
osgb4000000019393312	51	1676	3.042959427	3.5	B	64155	953941	14.8693165	D	1.289284358	834.8814395	20	6.460965251	Minor Road
osgb4000000019393313	41	1808	2.267699115	2.5	A	75006	1340969	17.87815641	D	1.550173972	2253.769187	30	8.667504806	A Road
osgb4000000019393318	72	2155	3.341067285	3.5	C	90240	1399151	15.50477615	D	1.344383608	2629.731497	37	8.430529297	A Road
osgb4000000019393319	20	859	2.328288708	2.5	A	27847	301578	10.82982009	A	0.939028881	37.90703427	3	3.554669899	Local Road
osgb4000000019393320	35	1784	1.961883408	2	A	75652	1182221	15.62709512	D	1.354989605	1886.478476	32	7.678050038	A Road
osgb4000000019393321	58	2110	2.748815166	3	B	74436	919907	12.35836155	C	1.071565208	529.8279568	16	5.754498006	Minor Road
osgb4000000019393322	35	1198	2.921535893	3	B	44964	529877	11.78447202	B	1.021804563	728.9695447	13	7.488296226	Minor Road
osgb4000000019393326	70	2014	3.475670308	3.5	C	75731	1139800	15.05063976	D	1.305006483	1520.217811	22	8.312689672	A Road
osgb4000000019393327	35	2005	1.74563591	2	A	78180	1544879	19.76053978	D	1.713391119	2031.818177	26	8.840070868	A Road
osgb4000000019393328	39	1163	3.353396389	3.5	C	43978	607748	13.81936423	D	1.198245403	631.3144273	13	6.96869057	B Road
osgb4000000019393329	31	1164	2.663230241	3	B	46750	830007	17.75416043	D	1.539422564	1580.898615	17	9.643341545	A Road
osgb4000000019393332	10	533	1.876172608	2	A	18792	290629	15.46557046	D	1.340984172	433.3250284	4	10.40823026	Minor Road
osgb4000000019393337	50	1570	3.184713376	3.5	B	62357	882854	14.15805764	D	1.227612732	1131.647116	22	7.172064227	A Road
osgb4000000019393338	20	763	2.621231979	3	A	29113	396108	13.60588053	D	1.179734721	582.1422705	9	8.042541545	B Road
osgb4000000019393339	23	792	2.904040404	3	B	27925	333453	11.94102059	B	1.03537853	147.958795	6	4.965863386	Local Road
osgb4000000019393340	37	1129	3.277236492	3.5	C	44938	594256	13.2239085	C	1.146614801	527.3068526	16	5.740790737	Local Road
osgb4000000019393341	33	930	3.548387097	4	C	34136	478086	14.00533161	D	1.214370209	417.9202471	9	6.814365929	Local Road
osgb4000000019393526	16	429	3.72960373	4	C	19116	285115	14.91499268	D	1.293244835	466.1587345	9	7.19690315	Minor Road
osgb4000000019393537	30	1144	2.622377622	3	A	44733	571476	12.77526658	C	1.107714088	665.7439722	15	6.662051597	Minor Road
osgb4000000019393538	100	4030	2.481389578	2.5	A	161923	2351568	14.52275464	D	1.259234773	2891.468788	59	7.000567517	A Road
osgb4000000019393539	32	1040	3.076923077	3.5	B	42274	513315	12.1425699	C	1.052854409	513.8434922	16	5.667029051	Minor Road
osgb4000000019393540	22	1006	2.186878728	2.5	A	38518	467398	12.1345345	C	1.052157678	350.6306954	12	5.405480979	Minor Road
osgb4000000019393541	29	1036	2.799227799	3	B	38748	537480	13.87116754	D	1.202737149	324.8369816	11	5.434209665	Minor Road
osgb4000000019393542	34	1054	3.225806452	3.5	B	41293	451321	10.92972174	A	0.947691125	291.0718272	14	4.559697884	Local Road
osgb4000000019393543	26	850	3.058823529	3.5	B	30398	318631	10.4819725	A	0.908867814	200.6258406	7	5.353581453	Minor Road
osgb4000000019393544	27	993	2.719033233	3	B	33929	403568	11.89448554	B	1.031343583	140.0162864	6	4.830739874	Local Road
osgb4000000019393545	22	810	2.716049383	3	B	27061	323257	11.94549351	B	1.035766367	134.4940949	4	5.798579456	Local Road
osgb4000000019393546	79	2059	3.836813987	4	C	82578	1098732	13.305384	D	1.153679355	1022.047188	30	5.83680046	Minor Road
osgb4000000019393547	37	1311	2.822273074	3	B	45614	498083	10.91952032	A	0.946806583	296.5928982	9	5.740624222	Minor Road
osgb4000000019393548	54	2031	2.658788774	3	B	75543	851958	11.27778881	B	0.977871222	490.6091835	21	4.833460673	Minor Road
osgb4000000019393549	25	1085	2.304147465	2.5	A	35959	373822	10.39578409	A	0.901394614	60.14886544	5	3.468396328	Local Road
osgb4000000019393550	49	1261	3.885804917	4	C	48260	748022	15.49983423	D	1.343955105	1321.26804	15	9.385336222	B Road
osgb4000000019393557	82	2347	3.4938219	3.5	C	95456	1377704	14.43286959	D	1.251441047	2137.400352	36	7.70533789	B Road
osgb4000000019393561	0	6	0	0	Z	875	20874	23.856	D	2.06849909	34.25583543	1	5.852848488	B Road
osgb4000000019393844	38	1240	3.064516129	3.5	B	49010	644667	13.15378494	C	1.140534548	710.2053826	17	6.463496516	Minor Road
osgb4000000019393845	31	2495	1.24248497	1.5	A	97814	1846040	18.87296297	D	1.636431368	3620.327027	33	10.47410519	A Road
osgb4000000019393846	32	801	3.995006242	4	C	30267	483680	15.98044074	D	1.385627395	888.3044436	9	9.934812214	Local Road
osgb4000000019393847	84	3937	2.133604267	2.5	A	142436	2178446	15.29420933	D	1.326125841	1755.284177	35	7.081735415	A Road
osgb4000000019393848	51	1539	3.313840156	3.5	C	56023	754840	13.47375185	D	1.168278145	412.2190146	14	5.42625242	Minor Road
osgb4000000019393849	26	1003	2.59222333	3	A	35626	495866	13.91865491	D	1.206854671	392.0893516	8	7.000797737	Local Road
osgb4000000019393850	28	1052	2.661596958	3	B	34370	448088	13.03718359	C	1.130424312	123.9680849	4	5.5670478	Minor Road
osgb4000000019393851	38	1089	3.489439853	3.5	C	38918	537087	13.80047793	D	1.196607815	446.1946545	9	7.041106719	Minor Road
osgb4000000019393852	80	1953	4.096262161	4.5	D	79534	1251597	15.73662836	D	1.364486982	2500.472076	30	9.12957114	B Road
osgb4000000019393853	19	1131	1.679929266	2	A	39484	936476	23.7178604	D	2.056521321	1057.295922	8	11.49617285	A Road
osgb4000000019393854	18	887	2.029312289	2.5	A	35660	796918	22.34767246	D	1.937715465	977.6750587	13	8.672126253	B Road
osgb4000000019393855	18	959	1.876955162	2	A	37840	699856	18.49513742	D	1.603670981	1166.263405	13	9.471671954	A Road
osgb4000000019393856	32	1376	2.325581395	2.5	A	53788	1332663	24.77621403	D	2.148288739	1835.207742	18	10.09732567	B Road
osgb4000000019393857	49	1213	4.039571311	4.5	C	48216	662580	13.7419114	D	1.191529645	601.8610982	17	5.950091933	Minor Road
osgb4000000019393858	33	1223	2.698282911	3	B	42895	779508	18.17246765	D	1.575693025	686.9657408	9	8.7366771	A Road
osgb4000000019393859	29	987	2.938196555	3	B	35893	485876	13.5367899	D	1.17374403	393.7489402	9	6.614369376	Minor Road
osgb4000000019393860	42	1345	3.12267658	3.5	B	54955	893305	16.25520881	D	1.409451904	1797.276424	21	9.251194064	B Road
osgb4000000019393861	46	1525	3.016393443	3.5	B	58966	807181	13.68892243	D	1.186935093	1128.593806	19	7.707118399	Minor Road
osgb4000000019393862	77	1808	4.258849558	4.5	D	62550	777333	12.42738609	C	1.077550168	522.9704823	12	6.601581138	Minor Road
osgb4000000019393863	40	1260	3.174603175	3.5	B	46768	629115	13.45182603	D	1.166377008	962.0822329	13	8.602692928	Local Road
osgb4000000019393864	55	2023	2.718734553	3	B	79478	1164630	14.65348902	D	1.270570451	1815.73639	27	8.200579	A Road
osgb4000000019393865	29	979	2.962206333	3	B	37718	436952	11.58470757	B	1.004483445	561.2721139	12	6.839055209	Local Road
osgb4000000019393866	37	1134	3.262786596	3.5	C	45121	538567	11.93606081	B	1.03494848	322.9477056	16	4.492686457	Minor Road
osgb4000000019393867	143	5665	2.524271845	3	A	202411	2670255	13.19224252	C	1.143869116	1858.142344	47	6.287681885	Local Road
osgb4000000019393868	43	1666	2.581032413	3	A	63162	757781	11.99741933	C	1.040268736	524.3347451	19	5.253243335	Minor Road
osgb4000000019393869	27	1505	1.794019934	2	A	54803	820350	14.96907104	D	1.297933845	741.3721038	14	7.277028945	Minor Road
osgb4000000019393870	131	2958	4.428668019	4.5	D	117948	2153493	18.25798657	D	1.583108174	2599.78292	42	7.86762946	B Road
osgb4000000019393871	32	968	3.305785124	3.5	C	36064	452273	12.54084406	C	1.087387848	426.4182575	10	6.530070884	Minor Road
osgb4000000019393873	107	3146	3.40114431	3.5	C	128449	1987464	15.47278686	D	1.34160989	2183.820351	49	6.675909096	B Road
osgb4000000019393874	41	1522	2.693823916	3	B	56126	790915	14.09177565	D	1.221865573	987.6344445	15	8.114326608	Minor Road
osgb4000000019393875	59	1180	5	5	D	47264	932356	19.72655721	D	1.710444569	1734.906666	17	10.10214498	B Road
osgb4000000019393876	108	4497	2.401601067	2.5	A	143933	3025091	21.0173553	D	1.822366713	1882.027315	13	12.03209591	Motorway
osgb4000000019393877	28	910	3.076923077	3.5	B	32829	432728	13.18127266	C	1.142917945	326.2680197	8	6.386196244	Local Road
osgb4000000019393878	41	1531	2.677988243	3	B	56377	869457	15.42219345	D	1.337223051	765.0136648	15	7.14149221	Minor Road
osgb4000000019393879	45	1077	4.178272981	4.5	D	43436	834834	19.21986371	D	1.666510336	1696.375504	16	10.29676983	A Road
osgb4000000019393880	102	2188	4.66179159	5	D	84328	1720453	20.4019187	D	1.769003616	2620.597432	27	9.851860949	A Road
osgb4000000019393881	50	1453	3.441156228	3.5	C	54704	847251	15.48791679	D	1.342921771	922.2487567	16	7.592137202	Minor Road
osgb4000000019393882	68	1902	3.575184017	4	C	70249	987589	14.05840653	D	1.218972212	639.8955187	19	5.803336239	Minor Road
osgb4000000019393883	45	1349	3.335804299	3.5	C	45343	669567	14.76671151	D	1.280387714	244.5069295	7	5.910123634	Minor Road
osgb4000000019393884	54	1201	4.496253122	4.5	D	47769	624046	13.06382801	C	1.132734588	305.9804402	17	4.242505088	Minor Road
osgb4000000019393885	32	1176	2.721088435	3	B	43593	536888	12.31592228	C	1.067885397	316.2419665	12	5.13356574	Local Road
osgb4000000019393886	74	1788	4.138702461	4.5	D	71693	975048	13.6003236	D	1.179252892	816.7643953	26	5.604820711	Minor Road
osgb4000000019393887	22	782	2.813299233	3	B	28294	405409	14.32844419	D	1.24238656	359.9519016	7	7.170892568	Minor Road
osgb4000000019393888	51	1245	4.096385542	4.5	D	49747	815452	16.39198344	D	1.421311318	810.6237045	18	6.710786113	Minor Road
osgb4000000019393889	41	1149	3.568320279	4	C	46296	568989	12.29024106	C	1.065658637	341.6749748	17	4.483138179	B Road
osgb4000000019393890	28	1039	2.694898941	3	B	34622	500538	14.45722373	D	1.253552738	204.1700761	5	6.390149859	Minor Road
osgb4000000019393891	61	1635	3.73088685	4	C	62999	859588	13.64447055	D	1.183080772	548.5876061	20	5.237306589	Minor Road
osgb4000000019393892	229	7389	3.099201516	3.5	B	296425	4456333	15.03359366	D	1.303528454	4375.928812	108	6.365364041	A Road
osgb4000000019393893	80	3058	2.616088947	3	A	105581	1881689	17.82223127	D	1.545324831	1140.910414	20	7.552848515	A Road
osgb4000000019393894	66	1707	3.866432337	4	C	71786	1059750	14.76262781	D	1.280033626	1114.577401	30	6.095291629	Minor Road
osgb4000000019393895	25	816	3.06372549	3.5	B	26573	293204	11.0339066	A	0.956724755	141.1583625	3	6.859503444	Local Road
osgb4000000019393896	34	936	3.632478632	4	C	32892	449101	13.6538064	D	1.183890262	213.5604178	7	5.523461878	Minor Road
osgb4000000019393897	89	3816	2.332285115	2.5	A	147091	1949765	13.2555017	C	1.149354175	2331.672107	47	7.043439843	A Road
osgb4000000019393898	48	1983	2.420574887	2.5	A	69262	833755	12.03769744	C	1.043761158	226.3217342	14	4.020676331	Minor Road
osgb4000000019393899	32	1138	2.811950791	3	B	36237	411472	11.35502387	B	0.984568098	49.43105498	3	4.059189368	Minor Road
osgb4000000019393900	41	1501	2.731512325	3	B	54094	747042	13.81007136	D	1.197439639	726.1047859	13	7.473567709	Minor Road
osgb4000000019393913	24	2450	0.979591837	1	A	90276	1050005	11.63105366	B	1.008502008	631.9248508	25	5.0276231	Minor Road
osgb4000000019393918	0	1631	0	0	Z	49608	471767	9.509897597	A	0.824581427	8.580614826	1	2.92926865	Minor Road
osgb4000000019393919	4	1889	0.21175225	0.5	A	58730	608940	10.36846586	A	0.899025914	45.04118061	3	3.874755072	Minor Road
osgb4000000019393927	22	759	2.898550725	3	B	25560	282232	11.04194053	A	0.957421359	71.14466432	4	4.217364827	Local Road
osgb4000000019393928	38	1535	2.475570033	2.5	A	55664	637815	11.45830339	B	0.993523228	421.5619438	14	5.487400788	B Road
osgb4000000019393929	24	1171	2.049530316	2.5	A	37930	435771	11.48882151	B	0.996169385	50.60290626	4	3.556785988	Local Road
osgb4000000019393933	0	1483	0	0	Z	57702	704975	12.21751412	C	1.059352651	1513.685224	19	8.925673273	Local Road
osgb4000000019393934	42	1647	2.550091075	3	A	55639	645972	11.61005769	B	1.006681496	149.4534108	9	4.075037979	B Road
osgb4000000019393935	34	1361	2.498163115	2.5	A	48525	520035	10.71684699	A	0.929233243	153.0645868	11	3.730276456	Local Road
osgb4000000019393936	1	2360	0.042372881	0.5	A	76373	756979	9.911604887	A	0.859412545	72.53034291	8	3.011028539	Minor Road
osgb4000000019393937	36	2059	1.748421564	2	A	73603	927300	12.59867125	C	1.092401912	604.7534538	17	5.964371935	B Road
osgb4000000019393938	1	1697	0.058927519	0.5	A	57154	618151	10.81553347	A	0.937790121	289.3060142	9	5.669666012	Local Road
osgb4000000019393939	36	1843	1.953336951	2	A	68318	861745	12.61373284	C	1.093707868	418.74424	19	4.694589495	B Road
osgb4000000019393940	0	2147	0	0	Z	68582	703007	10.25060512	A	0.888806478	2263.63614	6	19.42350869	Minor Road
osgb4000000019393941	0	727	0	0	Z	24571	253062	10.29921452	A	0.893021289	160.5811334	4	6.336030567	Minor Road
osgb4000000019395136	3	1002	0.299401198	0.5	A	39780	492838	12.38908999	C	1.074229602	591.4263668	14	6.499595409	Local Road
osgb4000000019395137	15	775	1.935483871	2	A	27427	287447	10.48043898	A	0.908734846	83.73386101	6	3.735725298	Minor Road
osgb4000000019395138	25	839	2.979737783	3	B	31382	422092	13.45013065	D	1.166230005	370.0856643	9	6.41253689	Local Road
osgb4000000019395140	27	1245	2.168674699	2.5	A	47113	567853	12.05300023	C	1.045088029	303.8778355	14	4.658922588	Local Road
osgb4000000019395141	17	601	2.828618968	3	B	20816	239526	11.50682168	B	0.997730137	94.04054014	4	4.848725094	Local Road
osgb4000000019395142	55	1817	3.026967529	3.5	B	76691	963455	12.56281702	C	1.089293074	1346.530359	32	6.4868385	Minor Road
osgb4000000019395143	49	1457	3.363074811	3.5	C	54720	704907	12.88207237	C	1.116974973	578.6813204	16	6.013948996	Local Road
osgb4000000019395144	17	767	2.21642764	2.5	A	36219	423842	11.7022005	B	1.014670988	447.0777933	19	4.850815413	Local Road
osgb4000000019395145	12	414	2.898550725	3	B	14527	159886	11.00612652	A	0.954316008	45.59118695	3	3.89834097	Local Road
osgb4000000019395146	30	985	3.045685279	3.5	B	38562	483060	12.52683989	C	1.08617358	564.5370685	13	6.589835229	Local Road
osgb4000000019395147	15	529	2.835538752	3	B	17924	208538	11.63456818	B	1.008806744	90.5864416	3	5.49504145	Local Road
osgb4000000019395148	16	644	2.48447205	2.5	A	25595	313772	12.25911311	C	1.062959604	162.2158653	9	4.24546641	Local Road
osgb4000000019395149	33	1514	2.179656539	2.5	A	61985	755068	12.18146326	C	1.056226763	451.2748309	24	4.336256214	Minor Road
osgb4000000019395150	22	1019	2.158979392	2.5	A	36114	462103	12.79567481	C	1.109483639	318.6126485	8	6.310830458	Local Road
osgb4000000019395151	18	747	2.409638554	2.5	A	29978	388956	12.97471479	C	1.125007786	751.2039382	11	8.263853042	Local Road
osgb4000000019395152	43	1195	3.59832636	4	C	45591	692404	15.18729574	D	1.316855609	593.1432883	14	6.509022794	Minor Road
osgb4000000019395153	58	1856	3.125	3.5	B	72993	1050083	14.38607812	D	1.247383865	972.9185346	25	6.238328413	Local Road
osgb4000000019395157	15	530	2.830188679	3	B	16606	175421	10.56371191	A	0.915955251	11.6371247	1	3.411323013	Local Road
osgb4000000019395158	24	696	3.448275862	3.5	C	23643	257146	10.87620014	A	0.94305039	57.95157392	4	3.806296557	Local Road
osgb4000000019395159	30	737	4.070556309	4.5	C	29754	387323	13.01751025	C	1.128718482	398.0741319	11	6.015692599	Local Road
osgb4000000019395160	29	902	3.215077605	3.5	B	35355	418834	11.84652807	B	1.027185301	305.5088846	12	5.045698536	Local Road
osgb4000000019395161	10	1268	0.788643533	1	A	41514	461728	11.12222383	B	0.96438254	107.4991342	5	4.636790576	Minor Road
osgb4000000019395162	22	658	3.343465046	3.5	C	25269	313230	12.39582097	C	1.074813229	257.7000935	8	5.675606724	Minor Road
osgb4000000019395163	44	1265	3.47826087	3.5	C	52506	755107	14.38134689	D	1.246973632	760.5406737	21	6.017991572	Minor Road
osgb4000000019395164	32	1240	2.580645161	3	A	47012	608649	12.94667319	C	1.122576363	460.4557663	14	5.734954018	Minor Road
osgb4000000019395165	46	1663	2.766085388	3	B	63061	811960	12.87578694	C	1.116429978	427.5478806	19	4.743682118	Minor Road
osgb4000000019395166	47	1420	3.309859155	3.5	C	57121	732465	12.82304231	C	1.111856613	629.4947023	21	5.475028603	Local Road
osgb4000000019395167	41	1554	2.638352638	3	B	55529	607058	10.93226962	A	0.947912046	177.0019687	13	3.689923583	Local Road
osgb4000000019395168	16	653	2.450229709	2.5	A	25174	325209	12.9184476	C	1.120128987	233.13935	8	5.398371861	Local Road
osgb4000000019395169	21	629	3.33863275	3.5	C	23759	309360	13.02075003	C	1.128999396	411.5880462	7	7.668004454	Local Road
osgb4000000019395170	24	867	2.76816609	3	B	30182	329206	10.907362	A	0.945752363	71.1052443	6	3.442509847	Local Road
osgb4000000019395171	47	1171	4.013663535	4.5	C	44897	611914	13.62928481	D	1.181764052	523.2175723	14	6.113320189	B Road
osgb4000000019395172	22	718	3.064066852	3.5	B	27125	357157	13.16707834	C	1.141687188	390.1251779	8	6.983240454	Minor Road
osgb4000000019395173	27	970	2.783505155	3	B	34661	382470	11.03459219	A	0.956784201	206.8941252	8	5.085446455	Minor Road
osgb4000000019395174	17	948	1.793248945	2	A	39523	417564	10.56508868	A	0.916074628	182.7894631	16	3.379991338	Local Road
osgb4000000019395175	15	543	2.762430939	3	B	19064	209606	10.99485942	A	0.953339064	59.53576817	4	3.857971234	Local Road
osgb4000000019395176	12	444	2.702702703	3	B	16095	189990	11.80428705	B	1.023522678	94.30263668	4	4.855477234	Local Road
osgb4000000019395177	30	929	3.229278794	3.5	B	34835	543411	15.5995694	D	1.352602913	475.1056762	10	6.892790989	A Road
osgb4000000019395178	11	515	2.13592233	2.5	A	17532	234324	13.36550308	D	1.158892143	287.7927975	3	9.79443375	Local Road
osgb4000000019395179	39	1341	2.908277405	3	B	51310	633260	12.3418437	C	1.070132983	753.2799492	16	6.861486488	Minor Road
osgb4000000019395180	24	796	3.015075377	3.5	B	27328	368383	13.48005708	D	1.168824858	307.0243442	5	7.836125881	Local Road
osgb4000000019395181	23	876	2.625570776	3	A	32519	408727	12.56886743	C	1.089817691	247.358688	9	5.242546964	Minor Road
osgb4000000019395182	23	888	2.59009009	3	A	36379	474829	13.05228291	C	1.131733539	1133.983415	14	8.999934185	Minor Road
osgb4000000019395183	8	639	1.251956182	1.5	A	21890	257356	11.75678392	B	1.019403791	97.72808264	4	4.942875748	Restricted Local Access Road
osgb4000000019395184	40	1547	2.585649644	3	A	55419	604295	10.90411231	A	0.945470589	162.60217	13	3.536645195	Local Road
osgb4000000019395185	50	1313	3.808073115	4	C	45644	518054	11.34988169	B	0.984122231	152.5984815	9	4.11769193	Minor Road
osgb4000000019395186	49	1630	3.006134969	3.5	B	60010	710318	11.83666056	B	1.026329711	797.0459936	16	7.058000751	Minor Road
osgb4000000019395187	20	654	3.058103976	3.5	B	21009	242707	11.55252511	B	1.001692977	37.75723229	2	4.344952951	Local Road
osgb4000000019395188	34	916	3.711790393	4	C	33060	508477	15.38042952	D	1.333601797	409.4289941	8	7.153923697	A Road
osgb4000000019395190	19	758	2.506596306	3	A	25505	283383	11.11088022	B	0.963398961	61.16021121	4	3.910249711	Local Road
osgb4000000019395191	21	612	3.431372549	3.5	C	28070	312913	11.1475953	B	0.966582441	238.8361644	14	4.13034212	Local Road
osgb4000000019395192	27	976	2.766393443	3	B	38337	513693	13.39940527	D	1.161831724	377.3090381	13	5.387371545	Local Road
osgb4000000019395193	53	1507	3.516921035	4	C	59014	778382	13.18978547	C	1.143656072	729.3867595	20	6.038984846	Minor Road
osgb4000000019395194	13	479	2.713987474	3	B	18565	225940	12.17021277	C	1.055251259	141.1285548	6	4.849889257	Local Road
osgb4000000019395195	13	1133	1.147396293	1.5	A	47859	638817	13.34789695	D	1.157365555	415.1930876	20	4.556276372	B Road
osgb4000000019395196	22	779	2.824133504	3	B	28188	355165	12.59986519	C	1.092505436	244.5987093	7	5.911232761	Local Road
osgb4000000019395197	25	792	3.156565657	3.5	B	26552	312664	11.7755348	B	1.021029637	115.2544856	4	5.367832094	Minor Road
osgb4000000019395198	25	650	3.846153846	4	C	23712	255725	10.78462382	A	0.935110016	72.21205994	6	3.469199234	Local Road
osgb4000000019395199	22	730	3.01369863	3.5	B	24724	269480	10.89953082	A	0.945073339	50.84746629	4	3.565370468	Local Road
osgb4000000019395200	23	710	3.23943662	3.5	C	24082	330175	13.71044764	D	1.188801495	156.5601183	4	6.256199291	Local Road
osgb4000000019395201	14	536	2.611940299	3	A	18187	228814	12.58118436	C	1.090885664	85.6686184	3	5.34380072	Local Road
osgb4000000019395202	12	535	2.242990654	2.5	A	19518	198824	10.18669946	A	0.883265365	144.7810758	5	5.381097951	Local Road
osgb4000000019395203	31	940	3.29787234	3.5	C	34446	423274	12.28804506	C	1.065468226	274.4945327	9	5.52262551	Local Road
osgb4000000019395204	18	595	3.025210084	3.5	B	19924	219159	10.99974905	A	0.953763032	41.04281204	3	3.698775115	Local Road
osgb4000000019395205	17	557	3.052064632	3.5	B	18096	233015	12.87660256	C	1.116500699	45.97244954	2	4.794395141	Local Road
osgb4000000019395206	15	612	2.450980392	2.5	A	23915	298557	12.48408948	C	1.08246679	244.6381806	8	5.529898062	Local Road
osgb4000000019395207	17	576	2.951388889	3	B	21470	278522	12.97261295	C	1.12482554	222.1448369	6	6.08474646	Local Road
osgb4000000019395208	37	1331	2.779864763	3	B	49675	702616	14.14425767	D	1.226416169	831.9282294	14	7.708660387	A Road
osgb4000000019395209	19	779	2.43902439	2.5	A	30311	354696	11.7018904	B	1.0146441	309.4291578	11	5.303765025	Local Road
osgb4000000019395210	34	1124	3.024911032	3.5	B	38564	481450	12.48444145	C	1.082497308	163.225775	7	4.828868175	Local Road
osgb4000000019395211	17	587	2.896081772	3	B	21752	284987	13.10164583	C	1.136013685	232.6252691	6	6.226626549	Local Road
osgb4000000019395212	21	885	2.372881356	2.5	A	29336	436187	14.86865967	D	1.289227405	318.1176605	4	8.917926615	Local Road
osgb4000000019395213	30	950	3.157894737	3.5	B	35479	487562	13.74227008	D	1.191560745	664.4419075	10	8.151330612	Minor Road
osgb4000000019395214	32	924	3.463203463	3.5	C	31212	457497	14.6577278	D	1.270937986	470.7840099	5	9.70344279	Minor Road
osgb4000000019395215	26	795	3.270440252	3.5	C	25931	307828	11.87104238	B	1.02931088	273.2074494	3	9.54301576	Local Road
osgb4000000019395216	15	471	3.184713376	3.5	B	15521	195095	12.56974422	C	1.089893715	76.04637735	2	6.166294566	Local Road
osgb4000000019395217	21	894	2.348993289	2.5	A	28890	414561	14.34963655	D	1.244224101	231.551683	3	8.785436492	Local Road
osgb4000000019395218	23	873	2.634593356	3	B	28948	354928	12.26088158	C	1.063112944	166.5760487	4	6.453217196	Local Road
osgb4000000019395219	39	1347	2.89532294	3	B	50066	683886	13.65968921	D	1.184400348	1030.931556	14	8.5812568	Minor Road
osgb4000000019395220	13	535	2.429906542	2.5	A	18850	240530	12.7602122	C	1.106408758	140.0915642	4	5.918014113	Local Road
osgb4000000019395221	36	1130	3.185840708	3.5	B	49199	689513	14.01477672	D	1.215189172	1261.995357	22	7.573864622	Local Road
osgb4000000019395222	15	564	2.659574468	3	B	21758	284437	13.07275485	C	1.133508614	224.6887398	7	5.665544228	Local Road
osgb4000000019395223	16	523	3.059273423	3.5	B	20540	288809	14.06080818	D	1.219180454	299.1891134	7	6.537683223	Local Road
osgb4000000019395237	11	446	2.466367713	2.5	A	15435	174417	11.30009718	B	0.97980553	40.03475811	3	3.653069856	Local Road
osgb4000000019395238	34	1215	2.798353909	3	B	42685	485290	11.36909922	B	0.985788539	136.978868	9	3.90126572	Minor Road
osgb4000000019395239	11	354	3.107344633	3.5	B	11308	123382	10.91103643	A	0.946070965	14.35342259	1	3.788591109	Local Road
osgb4000000019395240	26	478	5.439330544	5.5	D	18477	265521	14.37035233	D	1.246020318	252.351863	6	6.48526359	A Road
osgb4000000019395241	7	367	1.907356948	2	A	11706	127867	10.92320178	A	0.947125794	25.05261903	1	5.005259137	Local Road
osgb4000000019395242	19	763	2.49017038	2.5	A	31921	396024	12.40637825	C	1.075728626	306.5578661	13	4.856065724	Local Road
osgb4000000019395243	16	641	2.496099844	2.5	A	25502	269149	10.55403498	A	0.915116186	96.81744779	9	3.279861918	Local Road
osgb4000000019395244	26	768	3.385416667	3.5	C	26565	330571	12.4438547	C	1.078978123	285.2492725	5	7.553135409	Minor Road
osgb4000000019395245	13	440	2.954545455	3	B	14600	159271	10.9089726	A	0.945892014	27.29537485	2	3.694277659	Local Road
osgb4000000019395246	28	997	2.808425276	3	B	38261	433278	11.32427276	B	0.981901739	279.4030525	12	4.825307007	Local Road
osgb4000000019395247	25	987	2.532928065	3	A	37296	416314	11.16243029	B	0.967868749	566.8789927	11	7.178750162	Minor Road
osgb4000000019395248	20	824	2.427184466	2.5	A	27484	299603	10.90099694	A	0.945200463	70.87610253	4	4.2093973	Local Road
osgb4000000019395255	29	1150	2.52173913	3	A	40792	483294	11.84776427	B	1.027292488	183.113132	9	4.510643363	Minor Road
osgb4000000019395256	20	612	3.267973856	3.5	C	22521	322434	14.31703743	D	1.241397506	231.0435158	6	6.205421229	B Road
osgb4000000019395257	17	624	2.724358974	3	B	24315	266738	10.97010076	A	0.951192297	122.3093254	8	3.910072337	Minor Road
osgb4000000019395258	26	768	3.385416667	3.5	C	27908	332659	11.91984377	B	1.033542337	167.8446694	7	4.896714196	Local Road
osgb4000000019395259	17	660	2.575757576	3	A	26070	384815	14.76083621	D	1.279878281	928.6936105	9	10.15815825	Local Road
osgb4000000019395260	15	879	1.706484642	2	A	30530	399677	13.09128726	C	1.135115517	537.4125976	6	9.464077676	Local Road
osgb4000000019395261	22	793	2.774274905	3	B	29362	324401	11.04832777	A	0.957975182	168.33994	8	4.587209664	Local Road
osgb4000000019395262	13	461	2.819956616	3	B	14530	155568	10.70667584	A	0.928351326	11.26110478	1	3.355756961	Local Road
osgb4000000019395263	26	870	2.988505747	3	B	35214	400614	11.37655478	B	0.986434993	190.1833627	13	3.824851557	Minor Road
osgb4000000019395264	33	1059	3.116147309	3.5	B	36680	449704	12.26019629	C	1.063053524	212.2391202	7	5.506348546	Minor Road
osgb4000000019395265	38	1156	3.287197232	3.5	C	42969	527327	12.27226605	C	1.064100065	450.772724	12	6.128979823	B Road
osgb4000000019395266	20	737	2.713704206	3	B	26333	338890	12.86940341	C	1.115876477	243.2226674	6	6.366876097	B Road
osgb4000000019395267	16	533	3.001876173	3.5	B	20825	262914	12.62492197	C	1.094678052	196.0720076	7	5.292474543	Local Road
osgb4000000019395268	17	502	3.386454183	3.5	C	17165	226680	13.20594232	C	1.145056995	150.7993448	3	7.089883516	Local Road
osgb4000000019395269	15	475	3.157894737	3.5	B	16307	203753	12.49481818	C	1.08339705	211.1875413	3	8.390223305	Local Road
osgb4000000019395270	28	838	3.341288783	3.5	C	34157	553981	16.21866674	D	1.406283425	1204.374905	13	9.625186933	Minor Road
osgb4000000019395271	17	637	2.668759812	3	B	24669	374250	15.17086222	D	1.315430696	889.4688848	8	10.54436393	B Road
osgb4000000019395281	18	638	2.821316614	3	B	22606	258068	11.41590728	B	0.989847159	89.14916952	5	4.222538798	Local Road
osgb4000000019395283	5	163	3.067484663	3.5	B	6258	72380	11.56599553	B	1.002860966	31.96451598	2	3.997781633	Local Road
osgb4000000019395295	28	890	3.146067416	3.5	B	30168	380434	12.61051445	C	1.093428809	154.6579439	5	5.56161746	Local Road
osgb4000000019395297	24	619	3.877221325	4	C	24090	307764	12.77559153	C	1.107742264	212.3653889	8	5.152249374	Local Road
osgb4000000019395298	14	684	2.046783626	2.5	A	26109	371679	14.23566586	D	1.234341963	390.223895	8	6.984123916	Local Road
osgb4000000019395299	25	701	3.566333809	4	C	25178	356848	14.17300818	D	1.228909059	248.5607146	6	6.436364328	B Road
osgb4000000019395302	9	245	3.673469388	4	C	8733	128389	14.70159166	D	1.274741322	82.39783517	2	6.418638297	Local Road
osgb4000000019395303	8	360	2.222222222	2.5	A	12194	159907	13.11358045	C	1.137048509	104.0204185	2	7.211810401	Local Road
osgb4000000019395304	25	1150	2.173913043	2.5	A	43522	527221	12.11389642	C	1.050368197	535.9220579	13	6.420652123	Minor Road
osgb4000000019395305	46	1387	3.316510454	3.5	C	48554	1021554	21.0395436	D	1.82429061	781.4455526	10	8.839940908	A Road
osgb4000000019395323	13	511	2.544031311	3	A	18839	248439	13.18748341	C	1.143456465	130.3788061	5	5.106443108	Minor Road
osgb4000000019395324	12	532	2.255639098	2.5	A	20853	273714	13.12588117	C	1.138115076	247.4404386	7	5.945471729	Minor Road
osgb4000000019395325	18	830	2.168674699	2.5	A	29080	344175	11.83545392	B	1.026225086	203.3462322	6	5.821601042	Local Road
osgb4000000019395326	12	453	2.649006623	3	B	17779	224035	12.60110242	C	1.092612713	192.0831237	6	5.658078644	Local Road
osgb4000000019395328	24	568	4.225352113	4.5	D	21214	262304	12.36466484	C	1.072111753	154.3905877	6	5.072648678	Local Road
osgb4000000019395329	26	719	3.616133519	4	C	25793	358269	13.890164	D	1.204384288	317.981803	6	7.279901591	Minor Road
osgb4000000019395330	20	488	4.098360656	4.5	D	20186	294019	14.56549093	D	1.262940339	687.5414555	8	9.270527598	Local Road
osgb4000000019395331	81	1364	5.938416422	6	D	54096	996343	18.41805309	D	1.596987175	2389.90873	19	11.2153765	A Road
osgb4000000019395332	16	478	3.347280335	3.5	C	17852	295982	16.57976697	D	1.437593599	329.2686695	5	8.115031356	A Road
osgb4000000019395333	17	631	2.694136292	3	B	21025	254591	12.10896552	C	1.04994065	98.54854401	3	5.731449613	Local Road
osgb4000000019395334	21	575	3.652173913	4	C	20041	276469	13.7951699	D	1.196147568	225.0514343	4	7.500857189	Local Road
osgb4000000019395335	26	637	4.081632653	4.5	D	19793	238196	12.03435558	C	1.043471393	30.7644439	1	5.546570463	Local Road
osgb4000000019395336	27	682	3.958944282	4	C	23946	335594	14.01461622	D	1.215175255	242.8794983	5	6.969641287	Local Road
osgb4000000019395337	16	483	3.3126294	3.5	C	18673	239643	12.83366358	C	1.112777558	213.4459317	6	5.964421343	Local Road
osgb4000000019395338	17	512	3.3203125	3.5	C	17418	245623	14.10167643	D	1.222724046	191.832084	3	7.996500985	Local Road
osgb4000000019395339	15	394	3.807106599	4	C	13901	168619	12.12999065	C	1.051763691	99.87450775	3	5.769878905	Local Road
osgb4000000019395340	19	497	3.822937626	4	C	16981	251401	14.8048407	D	1.283693809	230.9305098	3	8.773644431	Local Road
osgb4000000019395341	26	532	4.887218045	5	D	19437	299007	15.3833925	D	1.33385871	568.682425	5	10.66473089	Local Road
osgb4000000019395342	26	973	2.672147996	3	B	36752	530887	14.44511863	D	1.252503133	622.9412773	11	7.525358809	Minor Road
osgb4000000019395343	25	849	2.944640754	3	B	33782	494030	14.62406015	D	1.268018742	525.0528487	12	6.614711185	A Road
osgb4000000019395344	18	581	3.098106713	3.5	B	21581	260908	12.08970854	C	1.048270922	151.1352596	6	5.018885328	Local Road
osgb4000000019395345	17	616	2.75974026	3	B	21256	242212	11.39499435	B	0.988033847	98.60438035	4	4.964986917	Local Road
osgb4000000019395346	40	1341	2.98284862	3	B	51938	652137	12.55606685	C	1.088707782	869.3324881	17	7.15102826	B Road
osgb4000000019395347	20	626	3.194888179	3.5	B	22951	293326	12.78053244	C	1.108170679	133.3229992	6	4.71386252	Local Road
osgb4000000019395348	31	1133	2.736098853	3	B	47143	584216	12.39242305	C	1.074518603	543.2255174	19	5.347038124	Minor Road
osgb4000000019395349	31	1027	3.018500487	3.5	B	38499	482474	12.53211772	C	1.086631208	354.9452432	11	5.680470877	B Road
osgb4000000019395350	28	1339	2.091112771	2.5	A	49189	540578	10.9898148	A	0.952901656	289.4997747	13	4.719026747	Local Road
osgb4000000019395351	21	564	3.723404255	4	C	20394	256922	12.59792096	C	1.092336856	209.1013643	5	6.466859583	Local Road
osgb4000000019395359	19	637	2.982731554	3	B	23971	342292	14.27942097	D	1.238135868	602.7621735	7	9.279487159	Local Road
osgb4000000019395360	16	635	2.519685039	3	A	21855	235682	10.78389385	A	0.935046722	42.3543094	4	3.254009427	Local Road
osgb4000000019395361	37	1240	2.983870968	3	B	43471	520900	11.98270111	B	1.038992553	254.8056501	9	5.320877644	Local Road
osgb4000000019395362	7	519	1.348747592	1.5	A	16927	217063	12.82347728	C	1.111894328	150.3428227	2	8.670144827	Local Road
osgb4000000019395363	15	627	2.392344498	2.5	A	22234	248243	11.16501754	B	0.968093084	80.02822061	5	4.000705453	Local Road
osgb4000000019395371	24	949	2.528977871	3	A	37497	479772	12.7949436	C	1.109420237	482.8199825	13	6.094259483	Local Road
osgb4000000019395372	18	602	2.990033223	3	B	22946	304876	13.28667306	D	1.152056972	500.294995	7	8.454035343	Local Road
osgb4000000019395373	24	610	3.93442623	4	C	22446	346688	15.44542457	D	1.339237369	570.2029769	6	9.748529606	Local Road
osgb4000000019395653	46	1510	3.046357616	3.5	B	59255	704464	11.8886845	B	1.030840588	418.0369698	20	4.571853945	Local Road
osgb4000000019395654	25	902	2.771618625	3	B	34595	382310	11.05101893	A	0.958208526	172.399218	11	3.958870569	Local Road
osgb4000000019395660	28	925	3.027027027	3.5	B	39537	463272	11.71742924	B	1.015991437	373.5606025	17	4.68765966	Minor Road
osgb4000000019395691	40	1420	2.816901408	3	B	56372	794064	14.08614206	D	1.221377097	645.8175731	20	5.682506371	Minor Road
osgb4000000019395692	23	1031	2.230843841	2.5	A	44005	579260	13.16350415	C	1.141377278	846.4240338	19	6.674476261	Local Road
osgb4000000019395693	41	1326	3.092006033	3.5	B	55070	746774	13.56045034	D	1.175795572	1207.394241	22	7.408208719	Minor Road
osgb4000000019395694	19	697	2.725968436	3	B	29996	371001	12.36834911	C	1.072431207	435.1094575	13	5.785322659	Minor Road
osgb4000000019395695	6	679	0.88365243	1	A	21047	272007	12.92378961	C	1.12059218	80.94520637	1	8.996955395	Local Road
osgb4000000019395696	45	1351	3.330866025	3.5	C	49587	609452	12.29056003	C	1.065686294	416.2638457	13	5.658647879	Minor Road
osgb4000000019395697	26	910	2.857142857	3	B	32142	367722	11.44054508	B	0.991983446	253.8339012	7	6.021792581	Minor Road
osgb4000000019395698	26	880	2.954545455	3	B	31266	399306	12.77125312	C	1.10736609	303.0380727	7	6.579601299	Local Road
osgb4000000019395699	37	1228	3.013029316	3.5	B	57072	749817	13.13808873	C	1.139173565	853.4481744	29	5.42487303	Minor Road
osgb4000000019395700	33	730	4.520547945	5	D	29522	397738	13.47259671	D	1.168177986	428.8643565	11	6.244010632	Local Road
osgb4000000019395701	14	442	3.167420814	3.5	B	17436	237639	13.62921542	D	1.181758035	335.5482934	6	7.47828293	Local Road
osgb4000000019395702	21	662	3.172205438	3.5	B	21949	233050	10.6177958	A	0.920644741	35.60842302	3	3.445210348	Local Road
osgb4000000019395703	24	721	3.328710125	3.5	C	23741	263957	11.11819216	B	0.964032963	64.46885612	3	4.635689669	Local Road
osgb4000000019395704	24	652	3.680981595	4	C	22334	312193	13.97837378	D	1.212032756	167.8240973	4	6.477347013	B Road
osgb4000000019395705	13	521	2.495201536	2.5	A	18440	191774	10.39989154	A	0.901750762	63.2180879	4	3.975490155	Local Road
osgb4000000019395706	15	518	2.895752896	3	B	17622	237877	13.49886506	D	1.170455654	145.3348833	3	6.960241454	Local Road
osgb4000000019395707	28	1057	2.649006623	3	B	36583	497448	13.59779132	D	1.179033324	340.8583106	7	6.978111806	Minor Road
osgb4000000019395708	20	720	2.777777778	3	B	25065	299090	11.9325753	B	1.034646259	157.314667	5	5.609182954	Local Road
osgb4000000019395709	9	277	3.249097473	3.5	C	11075	126237	11.39837472	B	0.98832695	99.93860245	4	4.998464826	Local Road
osgb4000000019395711	8	263	3.041825095	3.5	B	9977	102342	10.25779292	A	0.889429717	31.64598367	3	3.247870259	Local Road
osgb4000000019395712	48	1496	3.20855615	3.5	B	62130	932455	15.00812812	D	1.301320395	1403.441103	25	7.492505863	Local Road
osgb4000000019395713	2	191	1.047120419	1.5	A	9194	99078	10.7763759	A	0.934394858	52.48890413	5	3.240027905	Local Road
osgb4000000019395714	83	2080	3.990384615	4	C	82419	1140364	13.83617855	D	1.199703334	935.1382685	29	5.678569115	A Road
osgb4000000019395715	12	672	1.785714286	2	A	25735	268590	10.43675928	A	0.904947479	86.92002661	8	3.296210449	Local Road
osgb4000000019395716	25	670	3.731343284	4	C	22884	239077	10.44734312	A	0.90586518	41.98578813	4	3.239822068	Local Road
osgb4000000019395717	20	747	2.677376171	3	B	25882	275114	10.62954949	A	0.921663877	110.2303611	5	4.695324507	Local Road
osgb4000000019395718	18	699	2.575107296	3	A	25126	263183	10.47452838	A	0.908222351	64.551898	6	3.280038059	Local Road
osgb4000000019395719	20	618	3.236245955	3.5	C	20627	237213	11.5001212	B	0.997149155	203.9170431	3	8.244534414	Minor Road
osgb4000000019395720	22	715	3.076923077	3.5	B	24243	294989	12.16800726	C	1.055060024	169.9578892	4	6.518394917	Local Road
osgb4000000019395721	14	536	2.611940299	3	A	18846	257100	13.64215218	D	1.182879752	257.4010405	4	8.021861388	Local Road
osgb4000000019395722	29	813	3.56703567	4	C	34149	558817	16.36408094	D	1.418891957	1492.855582	14	10.32630338	A Road
osgb4000000019395723	11	295	3.728813559	4	C	11646	152009	13.05246437	C	1.131749273	138.2864642	4	5.879763265	Local Road
osgb4000000019395724	28	724	3.867403315	4	C	23781	295833	12.43988899	C	1.078634266	82.10076368	3	5.23134029	Minor Road
osgb4000000019395725	27	687	3.930131004	4	C	23397	247244	10.56733769	A	0.916269634	59.55511589	4	3.858598058	Local Road
osgb4000000019395726	14	419	3.341288783	3.5	C	14677	226803	15.4529536	D	1.339890193	317.2454829	3	10.28340869	Local Road
osgb4000000019395727	13	551	2.359346642	2.5	A	20707	240645	11.62143237	B	1.007667768	236.8995546	6	6.283570569	Local Road
osgb4000000019395728	14	530	2.641509434	3	B	18021	192237	10.66738805	A	0.924944771	44.20943679	3	3.838812177	Local Road
osgb4000000019395729	16	557	2.872531418	3	B	18789	198878	10.58481026	A	0.917784641	50.08632958	3	4.086005775	Local Road
osgb4000000019395730	29	1054	2.75142315	3	B	36465	416800	11.43013849	B	0.991081114	176.1902116	7	5.01697421	Minor Road
osgb4000000019395731	24	1008	2.380952381	2.5	A	36528	443885	12.15191086	C	1.053664343	230.1353301	9	5.056737311	Minor Road
osgb4000000019395732	20	701	2.853067047	3	B	26557	286839	10.80088112	A	0.93651965	92.82913391	8	3.406411857	Local Road
osgb4000000019395733	1	696	0.143678161	0.5	A	24354	292870	12.02553995	C	1.042707011	149.7012479	5	5.471768414	Local Road
osgb4000000019395734	37	914	4.048140044	4.5	C	32313	403143	12.47618606	C	1.081781501	184.6762088	7	5.136371827	Local Road
osgb4000000019395735	33	1073	3.075489282	3.5	B	34942	415746	11.89817412	B	1.031663411	103.0753935	4	5.076302628	B Road
osgb4000000019395736	16	587	2.72572402	3	B	20366	239729	11.77103997	B	1.0206399	89.18116519	4	4.721788993	Local Road
osgb4000000019395737	22	843	2.609727165	3	A	28770	355232	12.34730622	C	1.070606626	169.4807734	5	5.822040422	Local Road
osgb4000000019395738	27	935	2.887700535	3	B	38432	489052	12.7251249	C	1.103366418	563.5406013	15	6.129386056	Local Road
osgb4000000019395739	16	615	2.601626016	3	A	21234	272930	12.85344259	C	1.114492551	108.5956292	4	5.210461334	B Road
osgb4000000019395740	33	947	3.48468849	3.5	C	33246	440775	13.25798592	C	1.149569576	233.8637397	7	5.780061044	B Road
osgb4000000019395741	23	866	2.655889145	3	B	29448	382916	13.00312415	C	1.127471096	143.9146154	5	5.364971861	Local Road
osgb4000000019395742	28	761	3.679369251	4	C	27009	405484	15.01292162	D	1.301736029	361.3711219	6	7.760703596	B Road
osgb4000000019395743	24	884	2.714932127	3	B	37004	584913	15.80675062	D	1.370567122	1101.504605	15	8.56934305	Minor Road
osgb4000000019395744	13	490	2.653061224	3	B	17468	233136	13.3464621	D	1.157241143	257.8703548	4	8.029171109	Local Road
osgb4000000019395745	10	384	2.604166667	3	A	15700	167016	10.63796178	A	0.922393287	138.8529357	6	4.810629476	Local Road
osgb4000000019395746	24	769	3.120936281	3.5	B	26535	384815	14.50216695	D	1.257449662	218.2680666	5	6.607088112	B Road
osgb4000000019395747	23	792	2.904040404	3	B	26523	286546	10.80367983	A	0.936762319	79.48404368	4	4.457691209	Local Road
osgb4000000019395748	14	479	2.922755741	3	B	15752	221224	14.04418487	D	1.217739085	161.6972064	2	8.991585134	Minor Road
osgb4000000019395749	12	415	2.891566265	3	B	13140	154464	11.75525114	B	1.019270887	36.72365964	1	6.060004921	Local Road
osgb4000000019395750	14	460	3.043478261	3.5	B	14507	168706	11.62928242	B	1.008348428	29.33730481	1	5.416392232	Local Road
osgb4000000019395751	14	505	2.772277228	3	B	17245	216820	12.57291969	C	1.090169053	232.7636496	3	8.808398447	Local Road
osgb4000000019395752	15	449	3.340757238	3.5	C	15530	211240	13.60206053	D	1.179403497	181.6073209	3	7.78047387	Local Road
osgb4000000019395753	23	622	3.697749196	4	C	22825	283752	12.43163198	C	1.07791832	149.9659948	6	4.999433214	Local Road
osgb4000000019395754	8	1496	0.534759358	1	A	53956	722304	13.38690785	D	1.160748101	963.325856	13	8.608251212	Minor Road
osgb4000000019395755	17	433	3.926096998	4	C	13668	152564	11.16213052	B	0.967842758	24.16613394	1	4.915906218	Local Road
osgb4000000019395756	11	438	2.511415525	3	A	13827	145202	10.50133796	A	0.910546949	23.0576933	1	4.801842698	Local Road
osgb4000000019395757	12	460	2.608695652	3	A	14481	151852	10.48629238	A	0.909242381	25.9197244	1	5.091141758	Local Road
osgb4000000019395758	25	928	2.693965517	3	B	35550	454426	12.78272855	C	1.108361099	381.0466313	11	5.885626801	Local Road
osgb4000000019395759	27	704	3.835227273	4	C	24579	343962	13.99414134	D	1.213399925	131.0963699	5	5.120475953	Minor Road
osgb4000000019395760	21	622	3.376205788	3.5	C	22844	338186	14.80414989	D	1.28363391	346.2604665	6	7.596714932	Minor Road
osgb4000000019395761	27	902	2.993348115	3	B	36062	464075	12.86880927	C	1.115824961	494.3821344	13	6.166797788	Minor Road
osgb4000000019395762	14	471	2.972399151	3	B	16217	202389	12.4800518	C	1.082116691	96.08164216	3	5.659259143	Local Road
osgb4000000019395763	25	730	3.424657534	3.5	C	27510	345379	12.55467103	C	1.088586754	238.800349	8	5.463519344	Minor Road
osgb4000000019395766	22	882	2.494331066	2.5	A	31283	333567	10.66288399	A	0.924554235	83.26302929	7	3.448872058	Local Road
osgb4000000019395777	18	634	2.839116719	3	B	19724	226544	11.4857027	B	0.995898959	25.10793795	1	5.01078217	Local Road
osgb4000000019395778	24	764	3.141361257	3.5	B	25662	304685	11.87300288	B	1.029480871	117.8545058	4	5.428040756	Local Road
osgb4000000019395779	22	674	3.264094955	3.5	C	24352	289559	11.8905634	B	1.031003503	130.4826121	6	4.66337882	Local Road
osgb4000000019395791	23	846	2.718676123	3	B	30966	370420	11.96215204	B	1.03721079	324.8083	8	6.371894342	Local Road
osgb4000000019395793	16	592	2.702702703	3	B	20606	235742	11.44045424	B	0.991975569	109.7084733	4	5.237090636	Local Road
osgb4000000019395794	39	1210	3.223140496	3.5	B	43879	540903	12.32714966	C	1.068858897	220.834682	11	4.480611586	Local Road
osgb4000000019395795	43	657	6.544901065	7	D	25322	336246	13.27880894	D	1.151375092	243.6197933	8	5.518376044	Local Road
osgb4000000019395797	15	576	2.604166667	3	A	19381	255526	13.18435581	C	1.143185278	141.3511813	3	6.864186802	Local Road
osgb4000000019395798	98	3021	3.243958954	3.5	C	116385	1611071	13.84259999	D	1.200260122	1876.682255	37	7.121877704	Minor Road
osgb4000000019395799	40	1329	3.009781791	3.5	B	47535	732943	15.41901757	D	1.336947678	719.670947	11	8.088549409	B Road
osgb4000000019395800	22	724	3.038674033	3.5	B	22397	272297	12.15774434	C	1.05417015	48.81036251	1	6.986441334	Local Road
osgb4000000019395801	23	777	2.96010296	3	B	26808	329144	12.27782751	C	1.064582287	239.3713209	5	6.919123079	Local Road
osgb4000000019395802	19	484	3.925619835	4	C	16596	232829	14.02922391	D	1.216441855	164.2499297	3	7.39932271	Local Road
osgb4000000019395803	25	863	2.896871379	3	B	32847	417812	12.71994398	C	1.102917193	660.93817	10	8.129810391	Local Road
osgb4000000019395815	2	49	4.081632653	4.5	D	2167	20931	9.658975542	A	0.837507634	35.76510518	1	5.980393397	Local Road
osgb4000000019395818	22	542	4.05904059	4.5	C	20436	283093	13.85266197	D	1.201132573	200.5874463	6	5.781975532	Local Road
osgb4000000019395841	202	5010	4.031936128	4.5	C	200241	3549216	17.72472171	D	1.53687	7735.519836	72	10.36521951	A Road
osgb4000000019396512	36	1052	3.422053232	3.5	C	39184	561299	14.32469886	D	1.24206181	577.2061457	11	7.243844696	B Road
osgb4000000019396513	21	788	2.664974619	3	B	28489	327052	11.47993963	B	0.995399257	229.6374183	7	5.727595086	Minor Road
osgb4000000019396514	30	1008	2.976190476	3	B	36486	499285	13.68428986	D	1.186533414	352.4561107	9	6.257938165	Minor Road
osgb4000000019396515	13	366	3.551912568	4	C	11692	164910	14.10451591	D	1.222970251	53.08264468	1	7.285783738	Local Road
osgb4000000019396516	26	866	3.002309469	3.5	B	32957	455828	13.8309919	D	1.199253611	565.4376218	10	7.519558642	Local Road
osgb4000000019396517	19	632	3.006329114	3.5	B	23130	292853	12.66117596	C	1.097821552	289.7025609	6	6.948651679	Local Road
osgb4000000019396518	20	669	2.989536622	3	B	23529	308114	13.09507416	C	1.135443871	350.6107632	5	8.3738971	Local Road
osgb4000000019396519	37	1232	3.003246753	3.5	B	48085	774247	16.10163253	D	1.396135656	2853.248559	16	13.35395203	Minor Road
osgb4000000019396520	29	829	3.498190591	3.5	C	31119	404640	13.00298853	C	1.127459337	257.3589987	9	5.347470832	Minor Road
osgb4000000019396521	20	584	3.424657534	3.5	C	19618	244182	12.44683454	C	1.079236499	96.98899769	3	5.685918211	Local Road
osgb4000000019396522	13	478	2.719665272	3	B	15720	192278	12.23142494	C	1.060558826	55.36086484	2	5.26121967	Local Road
osgb4000000019396523	10	894	1.118568233	1.5	A	38628	542120	14.03437921	D	1.216888859	457.0353274	17	5.185019867	A Road
osgb4000000019396524	27	1528	1.767015707	2	A	61148	1650389	26.99007326	D	2.3402474	5584.42728	22	15.93228181	A Road
osgb4000000019396525	17	1035	1.642512077	2	A	43568	779709	17.89636889	D	1.551753134	2205.383999	18	11.06893551	A Road
osgb4000000019396526	34	936	3.632478632	4	C	37845	686015	18.12696525	D	1.571747616	2167.563503	14	12.4429082	Minor Road
osgb4000000019396527	78	1504	5.186170213	5.5	D	58307	1751378	30.0371825	D	2.604455259	14115.76121	19	27.25683035	Minor Road
osgb4000000019396528	46	1962	2.344546381	2.5	A	73344	2146689	29.26877454	D	2.537828366	6647.935202	21	17.79236755	A Road
osgb4000000019396529	16	422	3.791469194	4	C	16164	314750	19.47228409	D	1.688397129	1258.681951	5	15.86620277	Local Road
osgb4000000019396530	29	461	6.290672451	6.5	D	17991	617955	34.34800734	D	2.978237001	4200.970473	6	26.46056964	Minor Road
osgb4000000019396531	27	521	5.182341651	5.5	D	23262	550083	23.64727882	D	2.050401355	3278.290513	11	17.26344144	Minor Road
osgb4000000019396532	11	520	2.115384615	2.5	A	17704	221234	12.49627203	C	1.08352311	125.8304243	3	6.476378214	Local Road
osgb4000000019396533	17	517	3.288201161	3.5	C	21034	343964	16.35276219	D	1.417910535	440.9777471	8	7.424433877	B Road
osgb4000000019396534	7	679	1.030927835	1.5	A	25244	338289	13.4007685	D	1.161949926	167.6007785	7	4.893155255	A Road
osgb4000000019396535	16	1036	1.544401544	2	A	39352	567866	14.43042285	D	1.251228895	486.8642947	12	6.369617301	A Road
osgb4000000019396536	16	509	3.143418468	3.5	B	19407	241003	12.4183542	C	1.076767034	190.5783664	6	5.635872697	Minor Road
osgb4000000019396537	33	820	4.024390244	4.5	C	30210	470729	15.58189341	D	1.351070269	513.48237	8	8.011572645	Minor Road
osgb4000000019396538	16	617	2.593192869	3	A	21280	251943	11.83942669	B	1.026569556	148.7043493	4	6.097219639	Local Road
osgb4000000019396539	21	576	3.645833333	4	C	22165	304095	13.71960298	D	1.189595333	359.8372708	7	7.169750651	Local Road
osgb4000000019396540	13	399	3.258145363	3.5	C	13366	151987	11.37116564	B	0.985967714	47.23611558	2	4.859841334	Local Road
osgb4000000019396541	32	780	4.102564103	4.5	D	28959	410541	14.17662903	D	1.229223015	417.276864	8	7.222160895	Local Road
osgb4000000019396542	30	715	4.195804196	4.5	D	26306	362264	13.77115487	D	1.19406528	297.7967122	7	6.522452565	B Road
osgb4000000019396543	1	752	0.132978723	0.5	A	25262	307965	12.19084	C	1.057039799	202.4993937	4	7.115114084	Local Access Road
osgb4000000019396544	25	775	3.225806452	3.5	B	26723	325307	12.17329641	C	1.055518634	109.3440606	5	4.676410175	Minor Road
osgb4000000019396545	19	596	3.187919463	3.5	B	19969	250668	12.55285693	C	1.088429457	73.53413422	3	4.950896694	Local Road
osgb4000000019396546	16	644	2.48447205	2.5	A	20688	269326	13.01846481	C	1.12880125	77.77444004	2	6.235961836	Minor Road
osgb4000000019396547	20	633	3.159557662	3.5	B	20389	245338	12.03286086	C	1.043341789	58.48443956	2	5.407607584	Local Road
osgb4000000019396548	50	1423	3.513703443	4	C	50990	663665	13.01559129	C	1.128552093	326.0554442	12	5.212608466	Local Road
osgb4000000019396549	26	778	3.341902314	3.5	C	28228	357865	12.67766048	C	1.099250887	160.3465558	7	4.786089304	Minor Road
osgb4000000019396550	19	598	3.177257525	3.5	B	21435	324506	15.13907161	D	1.312674205	556.2184621	5	10.54721254	B Road
osgb4000000019396551	29	1035	2.801932367	3	B	32443	416930	12.85115433	C	1.114294141	58.78007903	2	5.421258112	Local Road
osgb4000000019396552	28	999	2.802802803	3	B	33458	420595	12.57083508	C	1.089988301	113.7042877	5	4.76873752	Local Road
osgb4000000019396554	19	712	2.668539326	3	B	22753	299893	13.18037182	C	1.142839835	84.55646275	2	6.502171281	Local Road
osgb4000000019396555	25	753	3.320053121	3.5	C	24683	338790	13.72564113	D	1.190118887	137.887977	3	6.77957661	Local Road
osgb4000000019396556	21	654	3.211009174	3.5	B	21715	296831	13.66939903	D	1.185242264	145.3583431	3	6.960803189	Local Road
osgb4000000019396558	24	663	3.619909502	4	C	23380	412333	17.636142	D	1.529189456	740.0617748	5	12.16603284	Local Road
osgb4000000019396559	38	811	4.685573366	5	D	34723	801483	23.08219336	D	2.001404089	2139.235727	15	11.94218218	B Road
osgb4000000019396560	23	741	3.10391363	3.5	B	28470	409835	14.39532842	D	1.248185937	489.9352488	9	7.378160331	Minor Road
osgb4000000019396562	13	450	2.888888889	3	B	16260	262228	16.12718327	D	1.398351103	241.7219037	4	7.773704132	Minor Road
osgb4000000019396563	26	532	4.887218045	5	D	19472	357050	18.33658587	D	1.589923339	354.0466818	5	8.414828362	Local Road
osgb4000000019396564	48	1249	3.84307446	4	C	49991	830591	16.61481067	D	1.440632157	1625.301744	18	9.502343992	Minor Road
osgb4000000019396565	30	722	4.155124654	4.5	D	28590	421404	14.73955929	D	1.278033407	512.2518652	10	7.157177273	Local Road
osgb4000000019396566	15	513	2.923976608	3	B	19568	311869	15.93770442	D	1.381921826	489.9595925	6	9.03658852	B Road
osgb4000000019396567	31	739	4.194857916	4.5	D	28431	464700	16.34483486	D	1.417223174	755.9893771	9	9.165086998	B Road
osgb4000000019396568	13	821	1.583434836	2	A	33037	665388	20.14069074	D	1.746353138	1089.848228	12	9.529988754	A Road
osgb4000000019396569	37	1028	3.59922179	4	C	38438	551415	14.34556949	D	1.243871455	568.2193657	11	7.187232149	Minor Road
osgb4000000019396570	18	782	2.301790281	2.5	A	27644	382914	13.85161337	D	1.201041652	193.8756666	6	5.684418272	Local Road
osgb4000000019396571	13	491	2.647657841	3	B	18927	274535	14.50494003	D	1.257690109	208.6962631	6	5.897686879	Local Road
osgb4000000019396572	6	602	0.996677741	1	A	22908	513232	22.40405099	D	1.942603918	703.191317	7	10.0227692	A Road
osgb4000000019396573	11	395	2.784810127	3	B	13220	188573	14.26422088	D	1.236817903	89.03488188	2	6.672139158	Local Road
osgb4000000019396574	60	1451	4.135079256	4.5	D	52624	959623	18.23546291	D	1.581155199	867.7048496	13	8.169854766	Minor Road
osgb4000000019396575	34	896	3.794642857	4	C	32445	556031	17.13764833	D	1.485966212	509.0213566	8	7.976695405	B Road
osgb4000000019396576	31	906	3.421633554	3.5	C	32721	450073	13.75486691	D	1.192652988	241.5357334	8	5.49472171	B Road
osgb4000000019396577	29	696	4.166666667	4.5	D	22973	337624	14.69655683	D	1.274304763	321.6637351	3	10.35476919	Local Road
osgb4000000019396578	32	1011	3.165182987	3.5	B	37944	493302	13.00079064	C	1.127268763	480.8199568	11	6.611422325	Local Road
osgb4000000019396579	19	642	2.959501558	3	B	22719	297160	13.07980105	C	1.134119574	375.6771544	5	8.668069616	Minor Road
osgb4000000019396580	38	786	4.834605598	5	D	29134	460795	15.81640008	D	1.371403805	684.2317262	8	9.248187161	Local Road
osgb4000000019396581	33	949	3.477344573	3.5	C	34042	495389	14.55228835	D	1.261795574	502.3096816	8	7.923932748	Local Road
osgb4000000019396582	21	665	3.157894737	3.5	B	22026	290755	13.20053573	C	1.144588202	193.3508277	3	8.028092919	Minor Road
osgb4000000019396583	16	573	2.792321117	3	B	18585	239912	12.90890503	C	1.119301572	52.88402076	2	5.142179536	Minor Road
osgb4000000019396584	21	563	3.730017762	4	C	17596	227960	12.95521709	C	1.123317185	30.14564168	1	5.490504684	Local Road
osgb4000000019396585	17	568	2.992957746	3	B	18458	236792	12.82869217	C	1.112346498	73.46247981	2	6.060630322	Local Road
osgb4000000019396586	18	597	3.015075377	3.5	B	20661	272692	13.19839311	C	1.14440242	154.1602892	4	6.208065102	Local Road
osgb4000000019396587	13	475	2.736842105	3	B	15615	212756	13.62510407	D	1.181401549	79.43656166	2	6.30224411	Local Road
osgb4000000019396588	17	471	3.609341826	4	C	16240	254681	15.68232759	D	1.359778686	247.4379352	3	9.081812139	B Road
osgb4000000019396589	26	669	3.886397608	4	C	24830	362654	14.60547725	D	1.266407461	440.9510295	7	7.936813228	Minor Road
osgb4000000019396590	8	427	1.8735363	2	A	16279	229429	14.09355612	D	1.222019953	502.662067	5	10.02658533	Local Road
osgb4000000019396591	13	440	2.954545455	3	B	13907	183924	13.22528223	C	1.146733914	40.47854971	1	6.362275513	Local Road
osgb4000000019396592	13	479	2.713987474	3	B	15757	219564	13.93437837	D	1.208218015	130.6353218	2	8.08193423	Local Road
osgb4000000019396593	0	607	0	0	Z	20305	230740	11.36370352	B	0.98532069	120.1580346	3	6.328718528	Restricted Local Access Road
osgb4000000019396594	24	571	4.203152364	4.5	D	20613	317611	15.40828603	D	1.336017171	355.2752273	5	8.429415488	Local Road
osgb4000000019396595	23	869	2.646720368	3	B	35113	541961	15.43476775	D	1.33831334	699.3122061	13	7.334387952	B Road
osgb4000000019396596	13	422	3.08056872	3.5	B	15418	181743	11.78771566	B	1.022085811	173.7001317	4	6.589767288	Local Road
osgb4000000019396597	16	558	2.867383513	3	B	19558	230745	11.79798548	B	1.022976284	92.30871461	4	4.803871215	Local Road
osgb4000000019396598	11	422	2.606635071	3	A	15433	179749	11.64705501	B	1.009889449	101.2645448	4	5.031514304	Local Road
osgb4000000019396599	42	1304	3.220858896	3.5	B	49515	820561	16.57196809	D	1.436917375	765.7914192	15	7.145121502	A Road
osgb4000000019396600	22	708	3.107344633	3.5	B	26106	382713	14.65996323	D	1.271131815	347.9804859	7	7.050638127	Minor Road
osgb4000000019396601	18	553	3.254972875	3.5	C	17972	288359	16.04490318	D	1.391216785	157.1967507	2	8.865572477	Minor Road
osgb4000000019396602	15	479	3.131524008	3.5	B	15753	210150	13.34031613	D	1.15670824	54.84846475	2	5.236815098	Minor Road
osgb4000000019396603	19	945	2.010582011	2.5	A	35959	437364	12.16285214	C	1.054613035	353.9934647	11	5.67284973	Local Road
osgb4000000019396604	18	712	2.528089888	3	A	26195	274893	10.49410193	A	0.909919529	84.10958278	7	3.466360437	Local Road
osgb4000000019396605	12	662	1.812688822	2	A	26089	285497	10.94319445	A	0.948859312	147.4797256	9	4.04804103	Local Road
osgb4000000019396606	15	689	2.177068215	2.5	A	26278	325722	12.39523556	C	1.074762469	257.3558729	8	5.671814887	Minor Road
osgb4000000019396607	24	740	3.243243243	3.5	C	30515	433152	14.19472391	D	1.23079198	527.0407297	12	6.627221198	Local Road
osgb4000000019396608	17	545	3.119266055	3.5	B	19120	262158	13.71119247	D	1.188866077	163.5615009	4	6.394558252	Local Road
osgb4000000019396609	22	615	3.577235772	4	C	19845	214766	10.82217183	A	0.938365719	84.86241349	2	6.513924067	Minor Road
osgb4000000019396610	26	896	2.901785714	3	B	32391	430109	13.27865765	D	1.151361974	273.7135558	8	5.849290083	Minor Road
osgb4000000019396611	31	855	3.625730994	4	C	33297	373431	11.21515452	B	0.972440347	159.5593179	11	3.808594562	Local Road
osgb4000000019396612	26	965	2.694300518	3	B	38663	498078	12.88254921	C	1.117016319	793.587689	14	7.528933186	Local Road
osgb4000000019396613	1	48	2.083333333	2.5	A	2137	23669	11.07580721	B	0.960357861	17.87258738	1	4.227598299	Local Road
osgb4000000019396614	20	772	2.590673575	3	A	28018	298836	10.66585766	A	0.924812075	204.7715837	7	5.408611965	Local Road
osgb4000000019396616	25	670	3.731343284	4	C	24258	321693	13.26131585	C	1.149858307	167.6557534	6	5.286078467	Local Road
osgb4000000019396617	33	1137	2.90237467	3	B	41082	546245	13.29645587	D	1.152905217	362.0437756	10	6.017007359	Local Road
osgb4000000019396618	27	823	3.280680437	3.5	C	32339	428111	13.23822629	C	1.147856264	465.4367372	11	6.504800585	Local Road
osgb4000000019396619	24	857	2.800466744	3	B	34022	360975	10.61004644	A	0.919972812	140.53151	12	3.422127872	Local Road
osgb4000000019396620	20	627	3.189792663	3.5	B	22980	317491	13.81597041	D	1.197951132	299.9450051	6	7.070419662	Local Road
osgb4000000019396621	14	562	2.491103203	2.5	A	21747	232051	10.67048329	A	0.925213152	74.91312058	7	3.27137194	Local Road
osgb4000000019396622	18	550	3.272727273	3.5	C	19281	246740	12.79705409	C	1.109603234	267.6162513	4	8.179490377	Minor Road
osgb4000000019396623	25	1043	2.396931927	2.5	A	38259	465336	12.16278523	C	1.054607234	249.5348025	10	4.995345859	Minor Road
osgb4000000019396624	50	1734	2.883506344	3	B	63068	843503	13.37450054	D	1.159672292	539.8507568	16	5.808672163	Local Road
osgb4000000019396625	21	806	2.605459057	3	A	28336	298192	10.52343309	A	0.912462767	69.75678689	6	3.4097113	Local Road
osgb4000000019396626	29	905	3.20441989	3.5	B	32703	473303	14.47277008	D	1.254900727	493.7708735	8	7.85629424	Local Road
osgb4000000019396627	13	821	1.583434836	2	A	26689	369921	13.86042939	D	1.201806069	344.2475909	3	10.71210516	Local Road
osgb4000000019396628	30	902	3.32594235	3.5	C	35395	512029	14.46613929	D	1.254325786	621.3427073	12	7.195731995	Minor Road
osgb4000000019396629	31	883	3.510758777	4	C	31362	383005	12.21239079	C	1.058908419	229.9222352	7	5.731145924	Minor Road
osgb4000000019396630	15	495	3.03030303	3.5	B	18312	212472	11.60288336	B	1.006059426	106.8480669	5	4.622727915	Local Road
osgb4000000019396631	13	516	2.519379845	3	A	16869	212568	12.60110261	C	1.09261273	126.7181459	2	7.959841265	Local Road
osgb4000000019396632	21	698	3.008595989	3.5	B	26505	316512	11.94159593	B	1.035428416	189.6857624	8	4.869365493	Local Road
osgb4000000019396633	25	556	4.496402878	4.5	D	19433	271682	13.98044563	D	1.212212402	235.517035	4	7.673282137	Minor Road
osgb4000000019396634	31	1136	2.728873239	3	B	45131	558888	12.38368306	C	1.073760778	365.0758447	16	4.776739505	Minor Road
osgb4000000019396635	16	572	2.797202797	3	B	19231	277276	14.41817898	D	1.250167258	133.9276984	3	6.681509271	Minor Road
osgb4000000019396636	29	1103	2.62919311	3	A	40732	495791	12.17202691	C	1.055408559	296.8712531	11	5.195026057	Local Road
osgb4000000019396637	27	812	3.325123153	3.5	C	28528	425821	14.92642316	D	1.294235946	283.5058791	6	6.873934815	Minor Road
osgb4000000019396638	33	992	3.326612903	3.5	C	34642	526535	15.19932452	D	1.317898597	574.8473202	7	9.062066307	Minor Road
osgb4000000019396639	28	990	2.828282828	3	B	36616	487338	13.30942757	D	1.154029964	368.3153709	10	6.068899166	Local Road
osgb4000000019396640	23	656	3.506097561	4	C	22463	284088	12.64693051	C	1.096586362	112.6657339	4	5.307205806	Local Road
osgb4000000019396641	20	554	3.610108303	4	C	20053	254494	12.69106867	C	1.10041348	172.8046891	5	5.878855146	Local Road
osgb4000000019396642	36	1335	2.696629213	3	B	47755	600095	12.56611873	C	1.089579358	510.8668106	11	6.814868841	B Road
osgb4000000019396643	11	460	2.391304348	2.5	A	14504	168048	11.58632101	B	1.004623343	18.29260384	1	4.276985368	Local Road
osgb4000000019396644	12	402	2.985074627	3	B	12765	157340	12.32589111	C	1.068749771	27.78882045	1	5.271510262	Local Road
osgb4000000019396645	12	516	2.325581395	2.5	A	16888	198608	11.76030317	B	1.019708937	46.2960505	2	4.811239471	Local Road
osgb4000000019396646	20	738	2.7100271	3	B	28365	323778	11.41470122	B	0.989742584	252.8638355	9	5.300564283	Minor Road
osgb4000000019396647	16	420	3.80952381	4	C	14000	155912	11.13657143	B	0.965626587	31.79568826	2	3.987210068	Local Road
osgb4000000019396648	15	452	3.318584071	3.5	C	16343	196334	12.01333904	C	1.041649098	88.82873064	4	4.712449751	Local Road
osgb4000000019396649	24	685	3.503649635	4	C	24024	372361	15.49954212	D	1.343929778	283.6046677	5	7.531330131	Local Road
osgb4000000019396650	31	1228	2.524429967	3	A	48590	675468	13.90137888	D	1.205356706	878.9263316	17	7.190378913	Minor Road
osgb4000000019396651	30	986	3.042596349	3.5	B	41412	542157	13.09178499	C	1.135158674	800.5945079	17	6.862491864	Minor Road
osgb4000000019396652	47	1778	2.643419573	3	B	74854	913176	12.19942822	C	1.057784464	1020.908234	31	5.738686582	Minor Road
osgb4000000019396653	38	1461	2.600958248	3	A	57026	721904	12.65920808	C	1.097650922	930.6249534	19	6.998589909	Minor Road
osgb4000000019396654	33	1092	3.021978022	3.5	B	41813	573474	13.71520819	D	1.189214271	609.789648	13	6.848860927	Minor Road
osgb4000000019396655	22	594	3.703703704	4	C	26166	384808	14.7064129	D	1.27515936	596.3290901	12	7.04940358	Local Road
osgb4000000019396656	25	683	3.660322108	4	C	29566	329457	11.14310356	B	0.966192974	207.3893073	13	3.994123638	Local Road
osgb4000000019396657	62	1922	3.225806452	3.5	B	70257	971239	13.8240887	D	1.198655051	815.9215298	18	6.732679547	B Road
osgb4000000019396658	19	863	2.201622248	2.5	A	32108	365343	11.37856609	B	0.98660939	152.082537	9	4.110724956	Local Road
osgb4000000019396659	37	1296	2.854938272	3	B	45113	556947	12.34559883	C	1.070458582	217.7266709	9	4.918521356	Local Road
osgb4000000019396660	2	162	1.234567901	1.5	A	6225	102291	16.43228916	D	1.424806135	73.33662552	2	6.055436628	B Road
osgb4000000019396661	65	1442	4.507628294	5	D	49508	558355	11.27807627	B	0.977896148	208.6935118	9	4.815409429	Local Road
osgb4000000019396662	26	708	3.672316384	4	C	26746	328353	12.27671428	C	1.06448576	274.7440273	8	5.860290387	Local Road
osgb4000000019396663	12	450	2.666666667	3	B	14897	182348	12.24058535	C	1.061353104	74.35655327	2	6.09739917	Local Road
osgb4000000019396664	31	1077	2.878365831	3	B	40661	587238	14.44229114	D	1.252257967	747.8464652	12	7.894335866	Minor Road
osgb4000000019396665	14	400	3.5	3.5	C	13377	163889	12.25155117	C	1.062303925	67.92919818	2	5.827915501	Local Road
osgb4000000019396666	71	1811	3.920485919	4	C	67571	1313814	19.44345947	D	1.685897813	3339.272612	19	13.25711847	B Road
osgb4000000019396667	14	552	2.536231884	3	A	20048	240563	11.99935156	C	1.040436275	100.1970494	5	4.476539944	Local Road
osgb4000000019396668	34	565	6.017699115	6.5	D	23195	285395	12.30416038	C	1.066865549	397.3698707	9	6.644712774	Local Road
osgb4000000019396669	14	494	2.834008097	3	B	16904	218370	12.9182442	C	1.12011135	161.8077158	3	7.34410684	Local Road
osgb4000000019396670	14	456	3.070175439	3.5	B	14379	176600	12.28179985	C	1.064926719	38.60964928	1	6.213666332	Local Road
osgb4000000019396671	27	654	4.128440367	4.5	D	22390	298787	13.3446628	D	1.157085129	194.1622834	4	6.967106347	Local Road
osgb4000000019396672	12	400	3	3	B	14117	176268	12.48622229	C	1.08265172	120.9349586	3	6.349145837	Local Road
osgb4000000019396673	28	959	2.919708029	3	B	35815	528519	14.75691749	D	1.279538498	521.136764	10	7.218980288	Local Road
osgb4000000019396674	20	625	3.2	3.5	B	22932	370847	16.17159428	D	1.40220188	1135.948006	6	13.75953006	Local Road
osgb4000000019396675	22	502	4.38247012	4.5	D	22030	383147	17.39205629	D	1.508025344	612.1412671	10	7.823945725	Local Road
osgb4000000019396676	28	1081	2.590194265	3	A	38035	598404	15.73298278	D	1.364170882	516.2430118	8	8.033080136	Local Road
osgb4000000019396677	17	757	2.245706737	2.5	A	29710	391247	13.1688657	C	1.141842166	334.602126	10	5.784480323	Minor Road
osgb4000000019396678	31	885	3.502824859	4	C	34179	465414	13.61695778	D	1.180695203	404.7560674	11	6.065971161	Minor Road
osgb4000000019396679	14	476	2.941176471	3	B	18451	226097	12.25391578	C	1.062508955	306.9062254	6	7.151995355	Local Road
osgb4000000019396680	7	409	1.711491443	2	A	15733	175038	11.12553232	B	0.964669411	84.15912131	5	4.102660632	Local Road
osgb4000000019396681	5	629	0.79491256	1	A	22357	283836	12.69562106	C	1.100808208	172.387629	5	5.87175662	Restricted Local Access Road
osgb4000000019396682	16	598	2.675585284	3	B	20745	264082	12.72991082	C	1.103781394	183.9925445	4	6.782192575	Minor Road
osgb4000000019396683	15	915	1.639344262	2	A	30922	412100	13.32708104	D	1.155560656	354.0770298	5	8.415189003	Minor Road
osgb4000000019396684	1	841	0.118906064	0.5	A	28716	497429	17.32236384	D	1.501982471	265.5018262	5	7.286999742	Restricted Local Access Road
osgb4000000019396685	7	626	1.118210863	1.5	A	21572	280058	12.98247729	C	1.125680854	499.7072235	4	11.17706607	Local Road
osgb4000000019396687	37	895	4.134078212	4.5	D	32370	536456	16.57262898	D	1.436974679	969.0055398	8	11.00571181	B Road
osgb4000000019396689	38	1271	2.989771833	3	B	53448	1104436	20.66374794	D	1.791706229	2188.780501	22	9.974468546	B Road
osgb4000000019396690	15	571	2.626970228	3	A	20589	231072	11.22308029	B	0.973127572	143.9612038	5	5.365840174	Local Road
osgb4000000019396691	226	5357	4.218779167	4.5	D	202317	3324867	16.43394772	D	1.424949945	3599.324841	60	7.745240303	A Road
osgb4000000019396692	22	808	2.722772277	3	B	27009	309581	11.46214225	B	0.993856087	71.09973168	4	4.216032841	Local Road
osgb4000000019396693	16	732	2.18579235	2.5	A	28945	374682	12.94461911	C	1.122398258	311.553777	10	5.581700252	Local Road
osgb4000000019396694	44	1363	3.228173147	3.5	B	51263	832250	16.23490627	D	1.407691517	696.3549027	15	6.813491042	A Road
osgb4000000019396695	34	1105	3.076923077	3.5	B	42169	561283	13.31032275	D	1.154107582	334.9781471	13	5.076174719	Local Road
osgb4000000019396696	14	419	3.341288783	3.5	C	17402	213338	12.25939547	C	1.062984087	394.8246765	7	7.510228041	Local Road
osgb4000000019396697	32	1226	2.610114192	3	A	47871	721623	15.07432475	D	1.307060153	702.4856565	16	6.626111494	A Road
osgb4000000019396698	35	1102	3.176043557	3.5	B	41404	616371	14.88675007	D	1.290795983	732.5031008	12	7.812933192	A Road
osgb4000000019396699	23	678	3.392330383	3.5	C	27346	360131	13.16942149	C	1.141890357	311.6079505	10	5.582185508	Minor Road
osgb4000000019396700	12	441	2.721088435	3	B	16676	222886	13.36567522	D	1.158907069	291.4653058	5	7.63498927	Local Road
osgb4000000019396701	22	836	2.631578947	3	B	31329	419494	13.38995819	D	1.161012589	197.228325	9	4.681266744	A Road
osgb4000000019396702	23	813	2.82902829	3	B	30654	429455	14.00975403	D	1.214753666	265.4533254	9	5.430912809	A Road
osgb4000000019396703	21	719	2.920723227	3	B	27794	360499	12.97038929	C	1.124632732	258.388626	9	5.358157084	Local Road
osgb4000000019396704	38	706	5.382436261	5.5	D	29591	593220	20.04731168	D	1.738256454	1813.1243	12	12.2920174	B Road
osgb4000000019396705	17	629	2.702702703	3	B	23801	271196	11.39431116	B	0.987974609	111.3454381	7	3.988294267	Local Road
osgb4000000019396706	14	530	2.641509434	3	B	16583	182253	10.99035156	A	0.952948198	14.31721982	1	3.783810225	Local Road
osgb4000000019396707	13	549	2.367941712	2.5	A	17154	188926	11.01352454	A	0.954957474	14.23952794	1	3.773529905	Local Road
osgb4000000019396708	18	557	3.231597846	3.5	C	17411	193144	11.09321693	B	0.961867418	13.48904192	1	3.672743106	Local Road
osgb4000000019396709	22	656	3.353658537	3.5	C	24561	357358	14.54981475	D	1.261581093	372.4625662	7	7.294445697	Local Road
osgb4000000019396710	22	708	3.107344633	3.5	B	24716	326222	13.19881858	C	1.144439311	107.1543889	5	4.629349607	Local Road
osgb4000000019396711	14	512	2.734375	3	B	19508	217816	11.16547058	B	0.968132366	77.92905273	6	3.603911133	Local Road
osgb4000000019396712	8	378	2.116402116	2.5	A	12734	157678	12.38244071	C	1.073653057	95.5047254	2	6.910308437	Minor Road
osgb4000000019396713	13	568	2.288732394	2.5	A	22605	284929	12.60468923	C	1.092923717	271.0685365	8	5.820959291	Minor Road
osgb4000000019396714	16	497	3.219315895	3.5	B	19104	277121	14.50591499	D	1.257774646	399.1138736	6	8.155916805	Local Road
osgb4000000019396715	22	723	3.042876902	3.5	B	23764	311894	13.12464232	C	1.138007658	94.14512933	3	5.601938037	Local Road
osgb4000000019396716	23	792	2.904040404	3	B	27215	345017	12.67745728	C	1.099233268	165.1271695	5	5.746775958	Local Road
osgb4000000019396717	13	524	2.480916031	2.5	A	18493	233803	12.64278376	C	1.096226806	154.2674151	4	6.210221717	Local Road
osgb4000000019396718	14	723	1.93637621	2	A	25170	275490	10.94517282	A	0.949030853	86.6316581	5	4.162491035	Local Road
osgb4000000019396719	35	965	3.626943005	4	C	35164	460427	13.09370379	C	1.135325049	200.2015269	9	4.716419627	Minor Road
osgb4000000019396720	16	515	3.106796117	3.5	B	18257	223243	12.22780303	C	1.060244779	107.1481846	4	5.175620363	Local Road
osgb4000000019396721	13	508	2.559055118	3	A	18689	251817	13.47407566	D	1.168306222	353.8720001	5	8.412752227	Minor Road
osgb4000000019396722	16	542	2.95202952	3	B	19059	213973	11.22687444	B	0.973456554	82.25586097	4	4.534750847	Local Road
osgb4000000019396723	29	847	3.423848878	3.5	C	34423	565083	16.41585568	D	1.423381226	505.6432848	13	6.236636697	Local Road
osgb4000000019396724	39	1321	2.952308857	3	B	53500	675814	12.63203738	C	1.095295013	594.9344356	20	5.454055535	B Road
osgb4000000019396725	35	912	3.837719298	4	C	33609	479645	14.27132613	D	1.237433984	378.6117606	9	6.48598284	Local Road
osgb4000000019396726	21	801	2.621722846	3	A	32370	467310	14.43651529	D	1.251757157	435.4017118	12	6.023576677	Local Road
osgb4000000019396727	22	721	3.051317614	3.5	B	27936	335043	11.99323454	B	1.039905882	124.7877555	9	3.723614665	Local Road
osgb4000000019396728	14	471	2.972399151	3	B	16216	208394	12.85113468	C	1.114292438	180.4100787	3	7.754785161	Local Road
osgb4000000019396730	23	751	3.062583222	3.5	B	25291	305368	12.07417658	C	1.046924181	72.97461022	4	4.271258896	Minor Road
osgb4000000019396731	1	444	0.225225225	0.5	A	15405	232480	15.09120415	D	1.308523728	419.3425898	3	11.82289572	Local Access Road
osgb4000000019396732	26	856	3.037383178	3.5	B	32690	441763	13.5137045	D	1.171742348	260.8775362	10	5.107617216	Minor Road
osgb4000000019396733	21	597	3.51758794	4	C	24177	322584	13.34259834	D	1.156906125	403.6554984	9	6.697059873	Local Road
osgb4000000019396734	13	397	3.274559194	3.5	C	13300	158953	11.95135338	B	1.036274463	29.7776049	2	3.8586011	Minor Road
osgb4000000019396736	23	649	3.543913713	4	C	27073	309276	11.42378015	B	0.990529797	264.7164062	11	4.905622064	Local Road
osgb4000000019396744	20	630	3.174603175	3.5	B	20287	265123	13.06861537	C	1.13314969	54.48714994	2	5.219537812	Local Road
osgb4000000019396745	64	1850	3.459459459	3.5	C	70064	1109672	15.83797671	D	1.373274665	1444.381963	21	8.293376483	Minor Road
osgb4000000019396746	26	752	3.457446809	3.5	C	27390	341167	12.45589631	C	1.080022224	224.2127607	7	5.659540121	Local Road
osgb4000000019396747	34	1382	2.460202605	2.5	A	45628	548366	12.01819058	C	1.042069764	234.3116399	6	6.249155141	Minor Road
osgb4000000019396748	35	1207	2.89975145	3	B	45057	548801	12.18014959	C	1.056112858	309.1550897	13	4.87659315	Minor Road
osgb4000000019396749	14	455	3.076923077	3.5	B	15749	170144	10.80347959	A	0.936744957	31.60621839	3	3.245829036	Local Road
osgb4000000019396750	28	878	3.189066059	3.5	B	32069	343003	10.69578097	A	0.927406657	97.90068804	9	3.298159218	Local Road
osgb4000000019396751	12	425	2.823529412	3	B	15550	169560	10.90418006	A	0.945476464	51.64036259	4	3.593061459	Local Road
osgb4000000019396752	21	660	3.181818182	3.5	B	24686	344085	13.93846715	D	1.208572544	565.3649569	7	8.987014099	Local Road
osgb4000000019396753	38	861	4.413472706	4.5	D	34186	532699	15.5823729	D	1.351111844	636.7536444	12	7.284421988	Minor Road
osgb4000000019396754	38	604	6.291390728	6.5	D	24381	390286	16.00779295	D	1.387999042	405.9159137	9	6.715785002	Local Road
osgb4000000019396755	19	835	2.275449102	2.5	A	28521	305209	10.70120262	A	0.927876756	56.04042738	5	3.347847887	Local Road
osgb4000000019396756	21	999	2.102102102	2.5	A	36893	393206	10.658011	A	0.924131709	101.8750032	10	3.191786384	Local Road
osgb4000000019396757	18	631	2.852614897	3	B	19666	233914	11.8943354	B	1.031330565	15.32891432	1	3.915215743	Local Road
osgb4000000019396758	17	1020	1.666666667	2	A	35464	367031	10.34939657	A	0.897372459	95.26704438	7	3.689116123	Minor Road
osgb4000000019396759	16	551	2.903811252	3	B	17217	196367	11.40541325	B	0.988937246	14.63961291	1	3.82617471	Local Road
osgb4000000019396760	19	669	2.840059791	3	B	27000	284755	10.54648148	A	0.91446124	103.7389482	10	3.22085312	Local Road
osgb4000000019396770	25	631	3.961965135	4	C	23774	293293	12.33671237	C	1.069688058	219.071014	7	5.594270206	Local Road
osgb4000000019396793	0	738	0	0	Z	24909	299162	12.01019712	C	1.041376668	3207.440321	4	28.31713404	Minor Road
osgb4000000019396812	36	1408	2.556818182	3	A	58276	770944	13.22918526	C	1.147072336	665.6879365	23	5.37986559	Minor Road
osgb4000000019396813	23	709	3.244005642	3.5	C	25483	369171	14.48695209	D	1.256130416	323.2551599	6	7.34001771	Local Road
osgb4000000019396814	23	805	2.857142857	3	B	29710	319647	10.75890273	A	0.932879799	99.94160704	8	3.534501504	Local Road
osgb4000000019396816	18	570	3.157894737	3.5	B	21294	332704	15.62430732	D	1.354747881	476.1552489	6	8.908378537	Local Road
osgb4000000019396817	23	719	3.198887344	3.5	B	27833	357521	12.8452197	C	1.113779563	244.2265327	9	5.209249601	Local Road
osgb4000000019396818	25	614	4.071661238	4.5	C	22634	280670	12.40037112	C	1.075207762	206.9458694	6	5.872902028	Minor Road
osgb4000000019396819	15	670	2.23880597	2.5	A	23591	273032	11.57356619	B	1.003517401	200.5167261	5	6.332720208	Local Road
osgb4000000019396820	11	453	2.428256071	2.5	A	15682	164276	10.47544956	A	0.908302225	29.87348331	3	3.1556026	Local Road
osgb4000000019396821	58	2517	2.304330552	2.5	A	89388	1417087	15.85321296	D	1.374595765	1256.848056	20	7.927320027	Local Road
osgb4000000019396824	23	816	2.818627451	3	B	30742	437819	14.24172142	D	1.234867027	556.5140538	9	7.863516698	Minor Road
osgb4000000019396825	30	1777	1.688238604	2	A	63749	939341	14.73499192	D	1.277637382	512.3978889	15	5.844643638	Local Road
osgb4000000019396826	16	713	2.244039271	2.5	A	27007	331672	12.28096419	C	1.064854261	146.5577424	8	4.280153946	Minor Road
osgb4000000019396827	29	884	3.280542986	3.5	C	31374	446810	14.24141008	D	1.234840032	347.0364128	7	7.041067419	Minor Road
osgb4000000019396828	14	519	2.697495183	3	B	19001	227532	11.97473817	B	1.038302105	123.6204053	5	4.972331551	Local Road
osgb4000000019396829	12	535	2.242990654	2.5	A	20248	236525	11.68140063	B	1.012867479	113.0066664	6	4.339866864	Local Road
osgb4000000019396830	66	2644	2.496217852	2.5	A	87054	1078567	12.38963172	C	1.074276574	270.0934843	11	4.955194559	Minor Road
osgb4000000019396831	39	1245	3.13253012	3.5	B	42215	565114	13.38656876	D	1.160718699	231.7790976	7	5.754241884	Local Road
osgb4000000019396837	1	921	0.108577633	0.5	A	31117	375146	12.05598226	C	1.045346593	294.7650363	5	7.678086172	Local Road
osgb4000000019396839	33	1133	2.912621359	3	B	42438	554896	13.07545125	C	1.133742413	352.2380418	12	5.417856601	Minor Road
osgb4000000019396840	16	498	3.212851406	3.5	B	16278	168927	10.37762624	A	0.899820189	19.22497991	2	3.100401579	Local Road
osgb4000000019396841	10	410	2.43902439	2.5	A	15085	165067	10.9424594	A	0.948795578	46.30692971	4	3.402459761	Local Road
osgb4000000019396842	27	1121	2.408563782	2.5	A	37082	395770	10.67283318	A	0.925416906	263.5962974	5	7.26080295	Local Road
osgb4000000019396843	0	167	0	0	Z	5693	61540	10.80976638	A	0.93729007	34.9652164	1	5.913139302	Local Road
osgb4000000019396844	19	972	1.95473251	2	A	31907	368017	11.53405209	B	1.000091224	83.07008323	4	4.557139542	Minor Road
osgb4000000019396845	38	651	5.837173579	6	D	25777	383847	14.89106568	D	1.291170179	439.0299813	9	6.984347431	Local Road
osgb4000000019396846	17	735	2.31292517	2.5	A	27644	330951	11.97189263	B	1.038055375	179.0635684	8	4.731061831	Minor Road
osgb4000000019396847	22	621	3.542673108	4	C	22095	291175	13.17832089	C	1.142662004	220.172941	5	6.635856252	Minor Road
osgb4000000019396848	14	572	2.447552448	2.5	A	21347	269904	12.64365016	C	1.09630193	114.2165597	6	4.363037163	Minor Road
osgb4000000019396849	23	718	3.203342618	3.5	B	25721	315933	12.28307609	C	1.065037378	103.3214547	6	4.149727997	B Road
osgb4000000019396850	46	1259	3.653693407	4	C	41917	533372	12.72447933	C	1.103310442	178.3620798	6	5.452248462	Minor Road
osgb4000000019396851	19	724	2.624309392	3	A	27276	301057	11.03743217	A	0.95703045	142.2728639	8	4.217120817	Local Road
osgb4000000019396852	26	762	3.412073491	3.5	C	29114	363466	12.48423439	C	1.082479354	188.0067983	9	4.570519036	Local Road
osgb4000000019396853	17	598	2.842809365	3	B	22776	240050	10.53960309	A	0.913864831	67.71987303	7	3.110348465	Local Road
osgb4000000019396854	16	676	2.366863905	2.5	A	24441	292096	11.95106583	B	1.03624953	229.4632294	6	6.184162964	Local Road
osgb4000000019396855	1	1059	0.094428706	0.5	A	35915	407307	11.34086036	B	0.983340013	146.5321057	6	4.941863779	Local Road
osgb4000000019396856	13	599	2.170283806	2.5	A	19344	214331	11.07997312	B	0.960719077	52.05386588	2	5.101659822	Local Road
osgb4000000019396857	18	573	3.141361257	3.5	B	19293	221373	11.47426528	B	0.994907247	37.4328186	3	3.532365525	Local Road
osgb4000000019396858	34	1151	2.953953084	3	B	39406	516848	13.11597219	C	1.137255891	239.0820654	7	5.844192055	Local Road
osgb4000000019396859	21	775	2.709677419	3	B	27380	300294	10.96764061	A	0.950978983	66.32293136	6	3.324728845	Local Road
osgb4000000019396860	16	617	2.593192869	3	A	21993	240520	10.93620697	A	0.948253444	59.47678357	5	3.448964586	Local Road
osgb4000000019396861	19	720	2.638888889	3	B	23663	247446	10.4570849	A	0.906709867	29.63289723	3	3.142870091	Local Road
osgb4000000019396862	2	738	0.27100271	0.5	A	23545	278831	11.84247186	B	1.026833596	108.7581552	2	7.374217084	Local Road
osgb4000000019396863	21	817	2.570379437	3	A	30074	448299	14.90653056	D	1.292511104	257.4362356	8	5.672700367	B Road
osgb4000000019396864	26	1181	2.201524132	2.5	A	45881	490679	10.69460125	A	0.927304366	211.3653867	15	3.75380151	Local Road
osgb4000000019396865	27	982	2.749490835	3	B	35686	461591	12.93479236	C	1.121546203	430.6845934	9	6.917647267	B Road
osgb4000000019396866	12	438	2.739726027	3	B	15241	164054	10.76399186	A	0.933321067	30.65769831	3	3.196753474	Local Road
osgb4000000019396867	50	2800	1.785714286	2	A	93769	991637	10.57531807	A	0.916961594	158.6588719	14	3.366418953	Minor Road
osgb4000000019396868	1	933	0.107181136	0.5	A	30065	300521	9.995709297	A	0.866705046	26.21166019	3	2.955878899	Local Road
osgb4000000019396870	0	640	0	0	Z	19894	206352	10.37257465	A	0.899382177	9.407785097	1	3.06721129	Minor Road
osgb4000000019396871	18	726	2.479338843	2.5	A	25924	366191	14.12555933	D	1.224794878	186.5666503	6	5.57623903	Minor Road
osgb4000000019396872	3	806	0.372208437	0.5	A	25560	262393	10.26576682	A	0.890121115	18.19275821	2	3.016020409	Minor Road
osgb4000000019399380	11	784	1.403061224	1.5	A	24884	276642	11.11726411	B	0.963952493	46.13565531	2	4.802897839	Local Road
osgb4000000019399381	12	426	2.816901408	3	B	15542	204683	13.16966928	C	1.141911843	240.2003771	4	7.74919959	Local Road
osgb4000000019399382	17	563	3.019538188	3.5	B	23182	294176	12.68984557	C	1.100307428	440.7348115	9	6.997895013	Local Road
osgb4000000019399383	5	1249	0.400320256	0.5	A	42352	439761	10.38347658	A	0.900327458	75.68753997	7	3.288237478	Local Road
osgb4000000019399384	7	635	1.102362205	1.5	A	24631	263178	10.68482806	A	0.926456955	126.2644018	8	3.972788721	Local Road
osgb4000000019399385	14	421	3.325415677	3.5	C	14638	159220	10.87716901	A	0.943134398	32.84477398	3	3.308815195	Local Road
osgb4000000019399387	18	668	2.694610778	3	B	24739	270321	10.92691701	A	0.947447933	116.9641173	7	4.087683893	Local Road
osgb4000000019399388	15	690	2.173913043	2.5	A	31093	320882	10.32007204	A	0.894829796	155.2071703	15	3.216697793	Local Road
osgb4000000019399389	8	458	1.746724891	2	A	20018	213822	10.68148666	A	0.92616723	98.14675315	9	3.302301439	Local Road
osgb4000000019399390	11	450	2.444444444	2.5	A	20484	221633	10.81981058	A	0.93816098	134.9211551	10	3.673161515	Local Road
osgb4000000019399391	8	253	3.162055336	3.5	B	8295	89845	10.83122363	A	0.939150579	25.25662605	1	5.025597084	Local Road
osgb4000000019399392	9	384	2.34375	2.5	A	14309	171989	12.01963799	C	1.042195265	107.1287129	4	5.175150067	Local Road
osgb4000000019399393	6	280	2.142857143	2.5	A	11156	169894	15.2289351	D	1.320466063	294.4357071	4	8.579564486	Local Road
osgb4000000019399394	16	859	1.862630966	2	A	31978	345203	10.79501532	A	0.93601104	106.2655932	9	3.436173472	Local Road
osgb4000000019399395	15	659	2.276176024	2.5	A	23921	257857	10.77952427	A	0.934667846	67.89418481	6	3.36388131	Local Road
osgb4000000019399396	9	309	2.912621359	3	B	12035	132745	11.02991275	A	0.956378458	88.38478121	4	4.700659028	Local Road
osgb4000000019399397	79	3515	2.247510669	2.5	A	140034	1797630	12.83709671	C	1.113075237	2128.026093	50	6.523842568	Minor Road
osgb4000000019399398	7	219	3.196347032	3.5	B	8653	91291	10.5502138	A	0.914784861	31.24979083	3	3.22747532	Local Road
osgb4000000019399399	4	115	3.47826087	3.5	C	4828	59870	12.40057995	C	1.075225869	65.65448302	2	5.729506219	Local Road
osgb4000000019399400	7	227	3.083700441	3.5	B	8217	87349	10.63027869	A	0.921727104	22.62786105	2	3.363618665	Local Road
osgb4000000019399401	8	323	2.476780186	2.5	A	11078	128971	11.64208341	B	1.009458372	35.724402	2	4.226369719	Local Road
osgb4000000019399402	12	374	3.20855615	3.5	B	15413	185609	12.04236683	C	1.044166031	104.3067003	6	4.169466398	Local Road
osgb4000000019399403	2	62	3.225806452	3.5	B	3248	41019	12.62900246	C	1.095031862	34.97833106	2	4.182004965	A Road
osgb4000000019399404	12	379	3.166226913	3.5	B	13461	144550	10.73842954	A	0.931104616	34.40941432	3	3.386710022	Local Road
osgb4000000019399405	21	608	3.453947368	3.5	C	20307	232979	11.47284188	B	0.994783827	40.95501253	3	3.694816754	Local Road
osgb4000000019399406	9	295	3.050847458	3.5	B	10230	113602	11.10478983	B	0.962870878	23.73355965	2	3.444819273	Local Road
osgb4000000019399407	29	1139	2.546093064	3	A	46722	530565	11.35578528	B	0.984634118	249.5416962	18	3.723362401	Local Road
osgb4000000019399408	6	411	1.459854015	1.5	A	15096	167504	11.09591945	B	0.962101747	66.2702792	4	4.070327972	Local Road
osgb4000000019399409	13	429	3.03030303	3.5	B	16314	191816	11.75775408	B	1.019487911	106.588199	5	4.617102967	Local Road
osgb4000000019399410	12	355	3.38028169	3.5	C	13391	157510	11.76237772	B	1.019888816	93.77525511	4	4.841881223	Local Road
osgb4000000019399411	8	300	2.666666667	3	B	10408	118055	11.34271714	B	0.983501009	27.4562149	2	3.705146077	Local Road
osgb4000000019399412	22	684	3.216374269	3.5	B	27492	309863	11.2710243	B	0.977284687	137.4104292	10	3.706891274	Local Road
osgb4000000019399413	10	375	2.666666667	3	B	15387	213629	13.88373302	D	1.203826673	322.2122956	6	7.328168207	Local Road
osgb4000000019399414	15	471	3.184713376	3.5	B	20384	260237	12.76672881	C	1.106973798	283.3905344	9	5.611402423	Local Road
osgb4000000019399415	11	448	2.455357143	2.5	A	15493	173329	11.18756858	B	0.970048433	84.42533377	3	5.304882461	Local Road
osgb4000000019399416	9	329	2.73556231	3	B	11944	140699	11.77988948	B	1.021407221	69.02494792	3	4.796698445	Local Road
osgb4000000019399417	17	522	3.256704981	3.5	C	19146	250006	13.0578711	C	1.132218078	278.5967362	5	7.464539318	Local Road
osgb4000000019399418	12	445	2.696629213	3	B	17510	207825	11.86893204	B	1.029127897	90.45141873	6	3.882684182	Local Road
osgb4000000019399419	22	802	2.743142145	3	B	31728	396051	12.48269667	C	1.082346022	299.4351784	11	5.217411222	Local Road
osgb4000000019399420	7	200	3.5	3.5	C	7396	99451	13.44659275	D	1.165923242	79.81140944	2	6.317096225	Local Road
osgb4000000019399421	15	515	2.912621359	3	B	17529	218563	12.46865195	C	1.081128236	116.3138219	3	6.226658331	Local Road
osgb4000000019399422	16	518	3.088803089	3.5	B	16168	210007	12.98905245	C	1.126250971	25.89021909	1	5.088243223	Local Road
osgb4000000019399423	10	428	2.336448598	2.5	A	14222	154202	10.84249754	A	0.940128114	21.90006961	2	3.309083681	Local Road
osgb4000000019399424	8	329	2.431610942	2.5	A	12635	139582	11.0472497	A	0.957881705	54.43946105	4	3.689155088	Local Road
osgb4000000019399425	21	718	2.924791086	3	B	27124	355969	13.12376493	C	1.137931582	304.1266833	8	6.165698291	Local Road
osgb4000000019399426	13	322	4.037267081	4.5	C	11747	131006	11.1522942	B	0.966989873	43.88792226	3	3.824827763	Minor Road
osgb4000000019399427	11	477	2.306079665	2.5	A	17807	231908	13.02341776	C	1.129230708	126.8006471	5	5.035884174	Local Road
osgb4000000019399428	11	368	2.989130435	3	B	13117	174306	13.28855683	D	1.15222031	166.8990411	3	7.458754166	Local Road
osgb4000000019399429	20	591	3.384094755	3.5	C	21230	289556	13.63900141	D	1.182606556	185.014899	5	6.083007463	Minor Road
osgb4000000019399430	14	438	3.196347032	3.5	B	13828	169074	12.22693086	C	1.060169155	24.37676388	1	4.937283046	Local Road
osgb4000000019399431	45	1414	3.182461103	3.5	B	50743	702321	13.84074651	D	1.200099411	347.1497013	12	5.378581763	Minor Road
osgb4000000019399432	14	510	2.745098039	3	B	16679	177913	10.6668865	A	0.924901284	21.50690287	2	3.279245559	Local Road
osgb4000000019399433	8	345	2.31884058	2.5	A	11740	137719	11.73074957	B	1.017146412	31.47391508	2	3.966983431	Local Road
osgb4000000019399434	11	304	3.618421053	4	C	9792	128909	13.16472631	C	1.141483249	25.69743632	1	5.069263884	Local Road
osgb4000000019399435	8	307	2.605863192	3	A	10620	116483	10.96826742	A	0.951033332	23.48570239	2	3.426784381	Local Road
osgb4000000019399436	10	361	2.770083102	3	B	12220	169776	13.89328969	D	1.20465531	66.65991124	2	5.773210166	Local Road
osgb4000000019399437	13	419	3.102625298	3.5	B	18167	229941	12.65707051	C	1.097465578	258.8054238	8	5.687765639	Local Road
osgb4000000019399438	23	838	2.744630072	3	B	34154	391093	11.45086959	B	0.99287866	198.7173206	13	3.909724765	Local Road
osgb4000000019399439	14	370	3.783783784	4	C	15943	237392	14.89004579	D	1.291081747	525.7547601	7	8.666476959	Local Road
osgb4000000019399440	8	210	3.80952381	4	C	7712	91725	11.89380187	B	1.031284303	37.59091423	2	4.335372777	Local Road
osgb4000000019399441	10	352	2.840909091	3	B	13376	196825	14.71478768	D	1.275885518	213.7335318	4	7.309814154	Local Road
osgb4000000019399442	43	809	5.315203956	5.5	D	30485	351343	11.52511071	B	0.999315938	144.1915325	9	4.00265929	Local Road
osgb4000000019399443	13	531	2.448210923	2.5	A	20747	285791	13.77505181	D	1.194403175	499.7119292	7	8.449107554	Local Road
osgb4000000019399444	17	432	3.935185185	4	C	19984	292366	14.630004	D	1.26853412	442.6476142	10	6.653176792	Minor Road
osgb4000000019399445	7	232	3.017241379	3.5	B	11804	129364	10.95933582	A	0.950258893	84.22777367	7	3.46879505	Local Road
osgb4000000019399448	8	321	2.492211838	2.5	A	10310	114779	11.13278371	B	0.965298162	18.7836294	1	4.334008468	Local Road
osgb4000000019399449	11	346	3.179190751	3.5	B	11073	122879	11.0971733	B	0.962210466	20.8772186	1	4.569159507	Local Road
osgb4000000019399450	12	286	4.195804196	4.5	D	9272	109980	11.86151855	B	1.028485091	18.60700926	1	4.31358427	Local Road
osgb4000000019399451	26	896	2.901785714	3	B	36679	517364	14.1051828	D	1.223028076	737.8182435	14	7.259566317	Minor Road
osgb4000000019399452	11	417	2.637889688	3	B	16013	205028	12.80384687	C	1.11019222	108.2246832	5	4.652411916	Local Road
osgb4000000019399453	9	444	2.027027027	2.5	A	18128	200727	11.07276037	B	0.960093676	106.0956291	7	3.893137353	Local Road
osgb4000000019399454	9	275	3.272727273	3.5	C	10928	130041	11.89979868	B	1.031804273	71.84530195	4	4.238080401	Local Road
osgb4000000019399455	8	264	3.03030303	3.5	B	8535	96659	11.32501465	B	0.981966067	13.50678493	1	3.67515781	Local Road
osgb4000000019399456	14	441	3.174603175	3.5	B	15350	161513	10.52201954	A	0.912340202	31.15279128	3	3.222462375	Local Road
osgb4000000019399457	26	824	3.155339806	3.5	B	30886	360576	11.67441559	B	1.012261822	213.6139024	9	4.871845446	Minor Road
osgb4000000019399458	10	362	2.762430939	3	B	12913	142874	11.06435375	A	0.959364758	45.99043306	3	3.915372824	Local Road
osgb4000000019399459	26	765	3.39869281	3.5	C	31244	389396	12.46306491	C	1.080643797	463.4802619	12	6.214769115	Local Road
osgb4000000019399460	23	469	4.904051173	5	D	16821	221237	13.15242851	C	1.140416935	169.6222824	4	6.511955973	Local Road
osgb4000000019399462	13	797	1.631116688	2	A	27387	327368	11.95340855	B	1.036452662	123.6416842	5	4.97275948	Minor Road
osgb4000000019399463	14	410	3.414634146	3.5	C	16483	233844	14.18698053	D	1.230120569	258.6854085	6	6.566143065	Minor Road
osgb4000000019399464	9	257	3.501945525	4	C	9077	101192	11.14817671	B	0.966632854	26.42137804	2	3.634651155	Local Road
osgb4000000019399465	17	552	3.079710145	3.5	B	20703	270876	13.08390088	C	1.134475061	250.5664888	6	6.462281444	Minor Road
osgb4000000019399466	21	574	3.658536585	4	C	19935	225645	11.31903687	B	0.981447747	128.1634996	4	5.660465962	Local Road
osgb4000000019399468	19	649	2.927580894	3	B	21540	258869	12.01805942	C	1.042058391	103.6697887	3	5.87848588	Local Road
osgb4000000019399470	23	710	3.23943662	3.5	C	25429	321552	12.64509025	C	1.096426797	170.2317	6	5.326532643	Local Road
osgb4000000019399471	12	386	3.10880829	3.5	B	13674	158645	11.6019453	B	1.005978089	73.01979323	3	4.933551568	Local Road
osgb4000000019399472	7	329	2.127659574	2.5	A	14730	162547	11.03509844	A	0.956828097	112.6835156	7	4.01218707	Local Road
osgb4000000019399473	16	531	3.013182674	3.5	B	20115	293360	14.58414119	D	1.26455746	307.7734519	6	7.162092942	Minor Road
osgb4000000019399474	15	402	3.731343284	4	C	15506	183963	11.86398813	B	1.028699223	92.07251658	5	4.291212336	Local Road
osgb4000000019399475	0	823	0	0	Z	26765	381333	14.24745003	D	1.235363741	409.8713439	3	11.6886176	Restricted Local Access Road
osgb4000000019399476	11	380	2.894736842	3	B	14141	192146	13.58786507	D	1.178172641	188.8088392	4	6.870386437	Local Road
osgb4000000019399477	7	500	1.4	1.5	A	18456	226548	12.27503251	C	1.064339938	84.82492239	5	4.118857181	Local Road
osgb4000000019399478	12	535	2.242990654	2.5	A	22310	290493	13.02075303	C	1.128999655	412.5263249	9	6.770248025	Local Road
osgb4000000019399479	7	243	2.880658436	3	B	7974	87370	10.95685979	A	0.950044203	13.97506393	1	3.738323679	Local Road
osgb4000000019399480	14	329	4.255319149	4.5	D	14025	187154	13.34431373	D	1.157054862	191.794704	6	5.653829146	Local Road
osgb4000000019399481	15	576	2.604166667	3	A	21422	236593	11.04439361	A	0.95763406	67.3897118	6	3.351360714	Local Road
osgb4000000019399482	59	2168	2.721402214	3	B	78284	953879	12.18485259	C	1.056520644	441.0259955	19	4.817872404	Minor Road
osgb4000000019399483	12	432	2.777777778	3	B	16433	190214	11.57512323	B	1.003652409	74.89147099	5	3.870180125	Local Road
osgb4000000019399484	11	392	2.806122449	3	B	14316	154131	10.76634535	A	0.933525132	69.22582496	5	3.720909162	Local Road
osgb4000000019399485	13	345	3.768115942	4	C	11741	157296	13.39715527	D	1.161636631	156.8331485	2	8.855313334	Local Road
osgb4000000019399486	13	371	3.504043127	4	C	12516	150030	11.98705657	B	1.039370204	53.3573495	2	5.165140342	Local Road
osgb4000000019399487	10	330	3.03030303	3.5	B	13383	145499	10.87192707	A	0.942679881	103.5026648	5	4.549783838	Local Road
osgb4000000019399488	8	310	2.580645161	3	A	12737	162934	12.79218026	C	1.109180635	176.6380502	5	5.943703395	Local Road
osgb4000000019399489	6	207	2.898550725	3	B	6916	89557	12.94924812	C	1.122799629	39.31393668	1	6.270082669	Local Road
osgb4000000019399490	20	683	2.928257687	3	B	23984	320323	13.35569546	D	1.158041747	182.640112	5	6.043841693	Local Road
osgb4000000019399491	16	535	2.990654206	3	B	19518	242296	12.41397684	C	1.076387483	139.2956752	5	5.278175352	Local Road
osgb4000000019399492	11	387	2.842377261	3	B	13701	173544	12.66652069	C	1.098284982	93.31045144	3	5.577049741	Local Road
osgb4000000019399493	18	575	3.130434783	3.5	B	24169	374264	15.48529108	D	1.342694102	759.558622	10	8.715266043	Minor Road
osgb4000000019399494	18	620	2.903225806	3	B	22773	238977	10.49387432	A	0.909899794	71.90549019	6	3.461827316	Local Road
osgb4000000019399495	13	468	2.777777778	3	B	16804	231284	13.76362771	D	1.193412617	176.3868377	4	6.640535326	Local Road
osgb4000000019399496	72	2028	3.550295858	4	C	76852	1061217	13.80858013	D	1.197310338	1204.153329	23	7.235640439	Minor Road
osgb4000000019399497	13	363	3.581267218	4	C	12309	174049	14.13997888	D	1.226045164	119.7467256	2	7.73778798	Local Road
osgb4000000019399498	14	491	2.851323829	3	B	18929	237729	12.55898357	C	1.088960684	335.267934	6	7.475158126	Local Road
osgb4000000019399499	18	701	2.567760342	3	A	25881	344059	13.29388354	D	1.152682177	234.1165884	7	5.783184842	Local Road
osgb4000000019399500	36	994	3.621730382	4	C	37449	514843	13.74784373	D	1.192044024	502.1772886	11	6.756661955	Minor Road
osgb4000000019399501	25	891	2.805836139	3	B	31568	374556	11.86505322	B	1.028791574	217.2072086	7	5.570421997	Local Road
osgb4000000019399502	13	389	3.341902314	3.5	C	13783	157173	11.40339549	B	0.98876229	62.85718497	3	4.577378616	Local Road
osgb4000000019399503	11	396	2.777777778	3	B	13997	164347	11.74158748	B	1.018086143	123.1138849	3	6.406087857	Local Road
osgb4000000019399504	7	213	3.286384977	3.5	C	7784	90968	11.68653649	B	1.013312797	32.77801093	2	4.048333665	Local Road
osgb4000000019399505	16	645	2.480620155	2.5	A	24171	253543	10.4895536	A	0.909525154	88.38587015	7	3.553386114	Minor Road
osgb4000000019399506	20	745	2.684563758	3	B	27899	554962	19.89182408	D	1.72477448	890.7070996	8	10.55170069	A Road
osgb4000000019399507	20	421	4.750593824	5	D	14010	159358	11.37458958	B	0.986264595	46.92481861	2	4.843801122	Local Road
osgb4000000019399508	14	449	3.118040089	3.5	B	15554	167006	10.73717372	A	0.930995727	39.05033405	3	3.607877218	Local Road
osgb4000000019399509	14	520	2.692307692	3	B	18383	195663	10.64369254	A	0.922890188	48.34650865	4	3.476582684	Minor Road
osgb4000000019399510	22	610	3.606557377	4	C	21786	233041	10.69682365	A	0.927497065	53.56413766	5	3.273045605	Local Road
osgb4000000019399511	28	710	3.943661972	4	C	29625	400609	13.52266667	D	1.172519437	458.1017122	12	6.178603619	Local Road
osgb4000000019399512	13	465	2.795698925	3	B	17413	240379	13.8045713	D	1.196962741	218.902982	5	6.616690743	Local Road
osgb4000000019399513	6	236	2.542372881	3	A	8390	96228	11.4693683	B	0.994482641	35.55450403	2	4.216307865	Local Road
osgb4000000019399514	13	447	2.908277405	3	B	15509	159577	10.28931588	A	0.892163	40.34982112	3	3.667416035	Local Road
osgb4000000019399515	14	459	3.050108932	3.5	B	15837	166368	10.50501989	A	0.9108662	42.50349389	3	3.764017972	Local Road
osgb4000000019399516	13	413	3.147699758	3.5	B	13790	198817	14.41747643	D	1.250106341	102.4239915	2	7.156255707	Local Road
osgb4000000019399517	10	338	2.958579882	3	B	11522	118810	10.31157785	A	0.894093285	24.01034926	2	3.464848428	Local Road
osgb4000000019399518	9	299	3.010033445	3.5	B	11781	122087	10.36304219	A	0.898555639	41.58553848	4	3.22434251	Local Road
osgb4000000019399519	14	549	2.550091075	3	A	19245	228729	11.88511302	B	1.030530913	103.5992898	4	5.089186817	Minor Road
osgb4000000019399520	19	845	2.24852071	2.5	A	35089	390232	11.12120608	B	0.964294293	206.4130987	14	3.839764676	Minor Road
osgb4000000019399521	19	883	2.151755379	2.5	A	34885	366045	10.49290526	A	0.909815769	141.0341104	12	3.428241901	Local Road
osgb4000000019399522	10	347	2.88184438	3	B	13183	162733	12.34415535	C	1.070333422	192.6693794	4	6.940269796	Local Road
osgb4000000019399523	10	255	3.921568627	4	C	9724	107867	11.09286302	B	0.961836731	33.51955097	3	3.342631247	Local Road
osgb4000000019399524	17	442	3.846153846	4	C	15339	194754	12.69665558	C	1.100897909	98.38283121	3	5.72662877	Local Road
osgb4000000019399525	34	1134	2.998236332	3	B	43082	565931	13.13613574	C	1.139004226	255.5647578	13	4.433827638	Minor Road
osgb4000000019399526	50	1162	4.30292599	4.5	D	46261	627023	13.55403039	D	1.175238914	544.1829163	17	5.657805209	Minor Road
osgb4000000019399527	12	377	3.183023873	3.5	B	14062	167719	11.92710852	B	1.034172247	93.11110365	4	4.824704749	Local Road
osgb4000000019399528	15	478	3.138075314	3.5	B	15733	226168	14.37538931	D	1.246457063	81.9893773	2	6.402709477	A Road
osgb4000000019399529	7	305	2.295081967	2.5	A	11905	128397	10.7851323	A	0.935154105	44.03251231	4	3.317849918	Local Road
osgb4000000019399531	29	901	3.218645949	3.5	B	31886	341826	10.7202534	A	0.929528605	74.43846434	7	3.260991618	Local Road
osgb4000000019399532	21	849	2.473498233	2.5	A	31730	350718	11.05319887	A	0.958397543	120.7285613	9	3.66255165	Local Road
osgb4000000019399533	9	384	2.34375	2.5	A	12199	130561	10.70259857	A	0.927997795	23.61677413	1	4.859709264	Local Road
osgb4000000019399534	17	702	2.421652422	2.5	A	26616	280911	10.55421551	A	0.91513184	87.6892504	8	3.310763703	Local Road
osgb4000000019399535	10	385	2.597402597	3	A	17103	206891	12.09676665	C	1.048882914	158.8926464	8	4.456633349	Local Road
osgb4000000019399536	10	401	2.493765586	2.5	A	14113	167064	11.83759654	B	1.026410868	58.08935675	3	4.400354408	Local Road
osgb4000000019399537	10	396	2.525252525	3	A	14650	161940	11.05392491	A	0.958460497	61.95173556	4	3.935471241	Local Road
osgb4000000019399538	23	1077	2.135561746	2.5	A	37879	423592	11.18276618	B	0.969632028	208.4100695	8	5.104043367	Local Road
osgb4000000019399539	16	719	2.225312935	2.5	A	26470	321779	12.1563657	C	1.054050611	236.5292969	7	5.812908013	Local Road
osgb4000000019399541	11	466	2.360515021	2.5	A	15361	170497	11.09934249	B	0.962398551	29.91518482	2	3.867504675	Local Road
osgb4000000019399542	8	308	2.597402597	3	A	10633	120869	11.36734694	B	0.985636603	30.92355046	2	3.932146389	Local Road
osgb4000000019399543	10	308	3.246753247	3.5	C	9930	134012	13.49566969	D	1.170178591	60.7960034	1	7.797179195	Local Road
osgb4000000019399544	8	416	1.923076923	2	A	13863	149463	10.78143259	A	0.934833312	33.94755258	2	4.119924306	Local Road
osgb4000000019399545	7	313	2.236421725	2.5	A	10759	118671	11.02992843	A	0.956379817	37.55915279	2	4.333540861	Local Road
osgb4000000019399546	104	2327	4.469273743	4.5	D	83007	1185953	14.2873854	D	1.238826446	1097.546678	19	7.600369376	Minor Road
osgb4000000019399547	9	293	3.071672355	3.5	B	10185	110657	10.86470299	A	0.942053498	28.35532779	2	3.765323876	Local Road
osgb4000000019399548	10	310	3.225806452	3.5	B	10001	109953	10.99420058	A	0.953281937	12.49551681	1	3.534899831	Local Road
osgb4000000019399549	20	714	2.801120448	3	B	26992	319447	11.834877	B	1.026175063	214.5220919	8	5.178345439	Local Road
osgb4000000019399550	10	431	2.320185615	2.5	A	15715	169743	10.8013363	A	0.936559118	49.7275594	4	3.525888519	Local Road
osgb4000000019399551	16	432	3.703703704	4	C	16433	217522	13.23690136	C	1.147741382	165.3385295	5	5.750452669	Minor Road
osgb4000000019399552	13	360	3.611111111	4	C	13580	151088	11.1257732	B	0.964690297	50.45031297	4	3.551419187	Local Road
osgb4000000019399553	13	379	3.430079156	3.5	C	12752	152378	11.94934128	B	1.036099998	51.5843322	2	5.078598832	Local Road
osgb4000000019399554	9	385	2.337662338	2.5	A	13625	191535	14.05761468	D	1.218903553	181.5167008	3	7.778532442	Local Road
osgb4000000019399555	18	532	3.383458647	3.5	C	20791	221494	10.65335963	A	0.923728399	80.58271235	7	3.392906726	Local Road
osgb4000000019399556	10	329	3.039513678	3.5	B	12615	167250	13.25802616	C	1.149573065	213.3423691	4	7.30312209	Local Road
osgb4000000019399557	12	439	2.733485194	3	B	19383	209784	10.8230924	A	0.938445539	118.7099428	9	3.631803085	Local Road
osgb4000000019399558	10	229	4.366812227	4.5	D	8256	124768	15.1124031	D	1.31036184	144.9475791	2	8.513153913	Local Road
osgb4000000019399559	6	234	2.564102564	3	A	7714	87383	11.32784548	B	0.982211521	12.93205585	1	3.596116773	Local Road
osgb4000000019399560	18	622	2.893890675	3	B	20747	222522	10.72550248	A	0.929983741	34.6096524	3	3.396549838	Local Road
osgb4000000019399561	10	346	2.89017341	3	B	13172	137614	10.44746432	A	0.905875689	48.45153926	4	3.480356995	Local Road
osgb4000000019399562	13	326	3.987730061	4	C	12547	177228	14.12512951	D	1.22475761	220.4487984	4	7.423759129	Local Road
osgb4000000019399563	16	733	2.182810368	2.5	A	31064	355898	11.45692763	B	0.993403939	263.6086433	13	4.503064284	Local Road
osgb4000000019399564	9	334	2.694610778	3	B	12089	133917	11.0775912	B	0.960512546	53.02867031	3	4.204310103	Local Road
osgb4000000019399565	9	374	2.406417112	2.5	A	15330	170939	11.1506197	B	0.96684468	72.42547823	6	3.474321954	Local Road
osgb4000000019399566	11	354	3.107344633	3.5	B	12699	173154	13.63524687	D	1.182281008	105.884301	3	5.940939908	Local Road
osgb4000000019399567	21	599	3.505843072	4	C	23487	328210	13.97411334	D	1.211663343	337.9216515	8	6.499246606	Local Road
osgb4000000019399568	1	569	0.175746924	0.5	A	19830	237961	12.00005043	C	1.040496872	77.93556897	4	4.414056212	Local Road
osgb4000000019399569	11	390	2.820512821	3	B	15138	193044	12.75227903	C	1.105720891	116.2405962	5	4.821630351	Local Road
osgb4000000019399570	11	320	3.4375	3.5	C	11661	157233	13.48366349	D	1.169137561	120.9063566	3	6.348394982	Local Road
osgb4000000019399571	19	376	5.053191489	5.5	D	14744	238237	16.15823386	D	1.401043428	597.9152391	5	10.93540341	Local Road
osgb4000000019399572	52	1261	4.12371134	4.5	D	56562	795651	14.06688236	D	1.219707133	1022.980958	27	6.155337817	Local Road
osgb4000000019399573	19	1099	1.728844404	2	A	40579	504191	12.42492422	C	1.077336705	268.216321	11	4.93794511	Minor Road
osgb4000000019399574	35	465	7.52688172	8	D	15844	172054	10.85925271	A	0.941580917	71.53194952	4	4.228828133	Local Road
osgb4000000019399575	14	386	3.626943005	4	C	12971	164122	12.65299514	C	1.097112212	53.93567346	2	5.193056588	Local Road
osgb4000000019399576	9	241	3.734439834	4	C	8607	115856	13.46067155	D	1.167143982	91.07011115	2	6.747966773	Local Road
osgb4000000019399577	14	481	2.910602911	3	B	17901	190923	10.66549355	A	0.924780504	60.87797874	5	3.489354632	Local Road
osgb4000000019399578	21	681	3.083700441	3.5	B	24616	317365	12.89263081	C	1.117890472	227.5398751	6	6.158190685	Minor Road
osgb4000000019399579	17	448	3.794642857	4	C	14122	168722	11.94745787	B	1.035936692	25.0131011	1	5.001309938	Local Road
osgb4000000019399580	13	498	2.610441767	3	A	17711	178119	10.05697024	A	0.872016842	40.64940385	4	3.18784425	Local Road
osgb4000000019399581	9	371	2.425876011	2.5	A	14618	149564	10.23149542	A	0.88714952	47.03632278	5	3.067126433	Local Road
osgb4000000019399582	14	653	2.143950995	2.5	A	26562	283435	10.67069498	A	0.925231508	223.5081076	10	4.727664409	Local Road
osgb4000000019399583	36	1426	2.52454418	3	A	53137	656121	12.34772381	C	1.070642834	456.4401322	15	5.516279738	Minor Road
osgb4000000019399584	11	308	3.571428571	4	C	11998	149742	12.4805801	C	1.082162499	85.93812275	4	4.635140849	Minor Road
osgb4000000019399585	14	420	3.333333333	3.5	C	14697	185843	12.64496156	C	1.096415638	108.0408169	3	6.001133694	Local Road
osgb4000000019399586	7	277	2.527075812	3	A	9710	130639	13.45406797	D	1.166571401	106.3988514	2	7.293793644	Local Road
osgb4000000019399587	14	468	2.991452991	3	B	16828	235696	14.00618018	D	1.214443785	192.2492379	4	6.932698571	Local Road
osgb4000000019399588	17	548	3.102189781	3.5	B	21277	275711	12.95817079	C	1.123573294	196.7340418	7	5.301401995	Local Road
osgb4000000019399589	10	323	3.095975232	3.5	B	13847	146330	10.56763198	A	0.916295151	75.24457912	6	3.541293999	Local Road
osgb4000000019399590	18	503	3.578528827	4	C	20627	265255	12.85960149	C	1.115026575	278.4634234	8	5.899824397	Local Road
osgb4000000019399591	24	506	4.743083004	5	D	17276	190218	11.01053485	A	0.954698244	52.15197805	3	4.169411551	Local Road
osgb4000000019399592	11	450	2.444444444	2.5	A	15579	193217	12.40240067	C	1.075383739	190.7338597	3	7.973578445	Minor Road
osgb4000000019399593	9	367	2.452316076	2.5	A	13792	142949	10.36463167	A	0.89869346	37.43127441	4	3.059055181	Local Road
osgb4000000019399594	6	329	1.823708207	2	A	11252	141983	12.61846783	C	1.094118428	67.39833663	2	5.805098476	Local Road
osgb4000000019399595	10	422	2.369668246	2.5	A	16152	171518	10.61899455	A	0.920748682	78.38965296	5	3.959536664	Local Road
osgb4000000019399596	8	484	1.652892562	2	A	18643	193851	10.39805825	A	0.901591802	85.45206655	6	3.773858913	Minor Road
osgb4000000019399597	16	556	2.877697842	3	B	20142	220773	10.96082812	A	0.950388288	71.08492347	5	3.770541698	Local Road
osgb4000000019399598	11	461	2.386117137	2.5	A	15901	170334	10.71215647	A	0.928826538	37.02792804	3	3.51320974	Local Road
osgb4000000019399599	26	659	3.945371775	4	C	29509	314578	10.66040869	A	0.924339607	164.8529477	14	3.431502666	Local Road
osgb4000000019399600	13	460	2.826086957	3	B	16590	245008	14.76841471	D	1.280535395	832.093592	4	14.42301626	Local Road
osgb4000000019399601	14	429	3.263403263	3.5	C	13572	148822	10.96536988	A	0.950782093	15.9576867	1	3.994707336	Local Road
osgb4000000019399602	15	405	3.703703704	4	C	15600	178270	11.4275641	B	0.990857895	60.91241096	5	3.490341271	Minor Road
osgb4000000019399603	17	441	3.854875283	4	C	14626	196242	13.41733899	D	1.163386715	65.43833697	2	5.720067175	Local Road
osgb4000000019399604	32	1035	3.09178744	3.5	B	37883	447863	11.82226856	B	1.025081814	287.9025531	10	5.365655162	Minor Road
osgb4000000019399605	7	208	3.365384615	3.5	C	7627	114776	15.04864298	D	1.304833346	150.5849104	2	8.677122519	Local Road
osgb4000000019399606	8	371	2.156334232	2.5	A	15291	219302	14.34190046	D	1.243553322	621.9628434	6	10.18137878	Local Road
osgb4000000019399607	8	271	2.95202952	3	B	10218	170490	16.6852613	D	1.44674077	342.2194816	3	10.68050376	Local Road
osgb4000000019399608	21	519	4.046242775	4.5	C	16190	183534	11.33625695	B	0.982940861	44.6160233	1	6.679522685	Local Road
osgb4000000019399609	17	902	1.884700665	2	A	33284	475518	14.28668429	D	1.238765654	504.0875412	9	7.483964645	Minor Road
osgb4000000019399610	21	689	3.047895501	3.5	B	27547	304171	11.04189204	A	0.957417154	147.1154704	10	3.835563458	Local Road
osgb4000000019399611	14	445	3.146067416	3.5	B	16136	178999	11.09314576	B	0.961861247	76.25324854	4	4.366155304	Local Road
osgb4000000019399612	11	441	2.494331066	2.5	A	15305	154894	10.1204835	A	0.877523932	34.54900223	3	3.393572465	Local Road
osgb4000000019399613	9	432	2.083333333	2.5	A	16440	246345	14.98448905	D	1.299270706	2038.393105	5	20.19105299	Minor Road
osgb4000000019399614	13	296	4.391891892	4.5	D	10277	123997	12.06548604	C	1.046170644	53.01744841	2	5.148662371	Local Road
osgb4000000019399615	14	273	5.128205128	5.5	D	9575	117453	12.26663185	C	1.063611537	61.72887476	2	5.555577142	Local Road
osgb4000000019399616	9	329	2.73556231	3	B	11963	183410	15.3314386	D	1.329353906	231.3612523	3	8.781823127	Minor Road
osgb4000000019399617	13	441	2.947845805	3	B	13911	168374	12.10365897	C	1.049480532	38.93454991	1	6.239755597	Local Road
osgb4000000019399619	9	226	3.982300885	4	C	8156	130089	15.95009809	D	1.382996453	217.407488	2	10.42610877	Local Road
osgb4000000019399620	12	514	2.33463035	2.5	A	17509	192123	10.97281398	A	0.951427554	49.0791122	3	4.044713101	Minor Road
osgb4000000019399621	15	489	3.067484663	3.5	B	15367	163825	10.66083165	A	0.924376281	13.54228246	1	3.67998403	Local Road
osgb4000000019399622	20	613	3.262642741	3.5	C	22556	263370	11.67627239	B	1.01242282	136.411244	6	4.768145063	Local Road
osgb4000000019399623	7	239	2.928870293	3	B	9256	112073	12.10814607	C	1.049869597	72.74690416	3	4.924324122	Local Road
osgb4000000019399624	8	271	2.95202952	3	B	9518	139925	14.70109267	D	1.274698055	154.5072913	2	8.789405307	Local Road
osgb4000000019399625	4	120	3.333333333	3.5	C	4979	66202	13.29624423	D	1.152886866	85.41366203	2	6.535046367	Local Road
osgb4000000019399626	6	282	2.127659574	2.5	A	10547	173360	16.43690149	D	1.42520606	323.9136519	3	10.39091994	Local Road
osgb4000000019399627	6	464	1.293103448	1.5	A	15991	304097	19.01675943	D	1.64889963	500.1496021	3	12.9118757	Local Access Road
osgb4000000019399629	10	309	3.236245955	3.5	C	9977	109343	10.95950687	A	0.950273725	16.42474098	1	4.05274487	Local Road
osgb4000000019399630	21	635	3.307086614	3.5	C	26728	352600	13.19215804	C	1.143861791	387.9855605	11	5.938974204	Local Road
osgb4000000019399631	28	1022	2.739726027	3	B	33446	394646	11.7994977	B	1.023107405	185.2943665	4	6.806143667	Minor Road
osgb4000000019399632	21	708	2.966101695	3	B	24001	298354	12.43089871	C	1.07785474	773.5304018	4	13.90620726	Local Road
osgb4000000019399633	8	315	2.53968254	3	A	10846	169455	15.62373225	D	1.354698019	64.70462327	2	5.68790925	A Road
osgb4000000019399634	10	510	1.960784314	2	A	16690	218196	13.07345716	C	1.13356951	59.09933392	2	5.435960537	Local Road
osgb4000000019399635	9	386	2.331606218	2.5	A	16466	215030	13.05903073	C	1.132318627	193.6264841	7	5.25936558	Local Road
osgb4000000019399636	11	519	2.119460501	2.5	A	20457	268532	13.12665591	C	1.138182252	232.0503043	7	5.757607443	Local Road
osgb4000000019399637	7	216	3.240740741	3.5	C	8573	120509	14.05680625	D	1.218833456	163.7864299	3	7.388875193	Local Road
osgb4000000019399638	10	481	2.079002079	2.5	A	19970	237801	11.90791187	B	1.032507749	177.1618737	8	4.705872311	Local Road
osgb4000000019399639	31	1073	2.889095993	3	B	46001	603818	13.12619291	C	1.138142106	544.9570212	20	5.219947419	Minor Road
osgb4000000019399640	7	372	1.88172043	2	A	13965	148786	10.65420695	A	0.923801868	38.38369232	4	3.097728697	Local Road
osgb4000000019399641	6	235	2.553191489	3	A	7748	87856	11.33918431	B	0.983194685	23.1518616	1	4.811638141	Local Road
osgb4000000019399642	10	470	2.127659574	2.5	A	22470	239553	10.66101469	A	0.924392152	139.3259622	12	3.407417915	Local Road
osgb4000000019399643	5	291	1.718213058	2	A	12204	126466	10.36266798	A	0.898523192	48.72188746	5	3.121598548	Local Road
osgb4000000019399647	7	289	2.422145329	2.5	A	11429	119514	10.45708286	A	0.90670969	36.38864239	4	3.016149963	Local Road
osgb4000000019399694	11	414	2.657004831	3	B	13122	153843	11.72405121	B	1.016565613	23.04875701	1	4.800912102	Local Road
osgb4000000019399695	17	480	3.541666667	4	C	19262	265290	13.77271311	D	1.194200391	279.9319254	7	6.323786449	Local Road
osgb4000000019399696	10	281	3.558718861	4	C	10533	145328	13.79739865	D	1.196340818	147.6697251	3	7.015927714	Local Road
osgb4000000019399697	9	330	2.727272727	3	B	11299	122239	10.81856801	A	0.93805324	21.37079656	2	3.268852747	Local Road
osgb4000000019399698	0	298	0	0	Z	9634	105890	10.99128088	A	0.953028777	12.28433336	1	3.504901334	Local Road
osgb4000000019399700	9	261	3.448275862	3.5	C	9226	107791	11.68339475	B	1.013040384	129.5881326	2	8.049476151	Local Road
osgb4000000019399701	30	1106	2.712477396	3	B	37346	401799	10.7588229	A	0.932872878	95.96176704	6	3.999203401	Local Road
osgb4000000019399702	6	238	2.521008403	3	A	9228	95927	10.39521023	A	0.901344856	25.73645151	3	2.928961791	Local Road
osgb4000000019399703	17	550	3.090909091	3.5	B	20678	250600	12.11916046	C	1.05082463	163.3999337	6	5.218555574	Minor Road
osgb4000000019399704	7	271	2.58302583	3	A	8811	100141	11.36545228	B	0.985472321	40.23121594	1	6.342808206	Local Road
osgb4000000019399705	10	468	2.136752137	2.5	A	17531	187788	10.71176773	A	0.928792832	64.17324682	5	3.582547887	Local Road
osgb4000000019399706	9	309	2.912621359	3	B	11374	125223	11.00958326	A	0.954615734	47.21730957	3	3.96725386	Local Road
osgb4000000019399707	10	442	2.262443439	2.5	A	17410	314125	18.0427915	D	1.564449103	3472.05558	6	24.05568394	Minor Road
osgb4000000019399708	5	195	2.564102564	3	A	7947	84750	10.66440166	A	0.924685829	39.90083697	3	3.646954756	Local Road
osgb4000000019399709	21	687	3.056768559	3.5	B	26146	271465	10.38265892	A	0.900256561	69.38314944	8	2.944977705	Local Road
osgb4000000019399710	13	449	2.89532294	3	B	15544	169276	10.89011837	A	0.944257207	68.94159033	3	4.793801217	Local Road
osgb4000000019399711	12	384	3.125	3.5	B	12216	131565	10.76989194	A	0.933832649	14.68436201	1	3.832018007	Local Road
osgb4000000019399712	15	470	3.191489362	3.5	B	14805	161670	10.91995947	A	0.946844661	16.74705518	1	4.092316603	Local Road
osgb4000000019399713	8	269	2.973977695	3	B	8768	96828	11.04333942	A	0.957542653	12.10418921	1	3.479107531	Local Road
osgb4000000019399714	11	325	3.384615385	3.5	C	11148	118865	10.66245066	A	0.924516662	21.76928338	2	3.299188035	Local Road
osgb4000000019399715	7	268	2.611940299	3	A	9416	121288	12.88105353	C	1.116886632	110.2286751	2	7.423903119	Local Road
osgb4000000019399716	16	502	3.187250996	3.5	B	17820	188454	10.57542088	A	0.916970509	45.51521294	4	3.373248173	Local Road
osgb4000000019399729	13	249	5.220883534	5.5	D	8863	111317	12.55974275	C	1.089026511	142.2394461	2	8.433251036	Minor Road
osgb4000000019399730	11	355	3.098591549	3.5	B	13397	154617	11.54116593	B	1.000708049	62.06743874	4	3.939144537	Local Road
osgb4000000019399731	11	415	2.65060241	3	B	16619	200366	12.05644142	C	1.045386406	238.6222714	6	6.306376024	Local Road
osgb4000000019399732	10	347	2.88184438	3	B	11097	128403	11.57096513	B	1.003291869	20.26785302	1	4.501983232	Local Road
osgb4000000019399733	13	460	2.826086957	3	B	15908	191854	12.06022127	C	1.045714148	94.24356263	3	5.604865822	Local Road
osgb4000000019399734	10	332	3.012048193	3.5	B	12722	167889	13.19674579	C	1.144259585	147.1698477	4	6.065679016	Local Road
osgb4000000019399735	10	373	2.680965147	3	B	11877	134955	11.36271786	B	0.985235226	20.7636113	1	4.556710579	Minor Road
osgb4000000019399736	10	282	3.546099291	4	C	9840	127476	12.95487805	C	1.123287787	95.05163197	2	6.89389701	Local Road
osgb4000000019399737	12	457	2.625820569	3	A	17850	198221	11.10481793	B	0.962873314	104.6092422	6	4.175508795	Local Road
osgb4000000019399738	32	1167	2.742073693	3	B	39906	454554	11.39061795	B	0.987654379	190.1266197	7	5.211616416	Local Road
osgb4000000019399739	10	303	3.300330033	3.5	C	11165	126860	11.36229288	B	0.985198377	42.18416326	3	3.749851697	Restricted Local Access Road
osgb4000000019399740	8	248	3.225806452	3.5	B	8827	97671	11.06502776	A	0.959423199	27.33678184	2	3.697078701	Local Road
osgb4000000019399741	11	435	2.528735632	3	A	16536	242943	14.69176343	D	1.273889138	1338.085446	5	16.35900637	B Road
osgb4000000019399742	25	862	2.900232019	3	B	32129	407698	12.68940832	C	1.100269516	231.2940562	9	5.069451605	Minor Road
osgb4000000019399743	18	607	2.965403624	3	B	21669	232933	10.7495962	A	0.932072852	51.83580612	5	3.219807638	Minor Road
osgb4000000019399744	8	293	2.730375427	3	B	9485	112821	11.8946758	B	1.03136008	46.65047772	1	6.830115498	Minor Road
osgb4000000019399745	23	929	2.475780409	2.5	A	34149	371546	10.8801429	A	0.943392257	154.7482193	9	4.146594577	Minor Road
osgb4000000019399746	9	263	3.422053232	3.5	C	8592	98858	11.50581937	B	0.99764323	20.88776874	1	4.570313856	Local Road
osgb4000000019399747	1	368	0.27173913	0.5	A	11115	130218	11.71551957	B	1.015825853	66.44174877	2	5.763755233	Restricted Local Access Road
osgb4000000019399748	2	518	0.386100386	0.5	A	18258	203496	11.14558002	B	0.966407701	64.23366478	4	4.007295372	Restricted Local Access Road
osgb4000000019399749	34	1192	2.852348993	3	B	50409	580447	11.51474935	B	0.998417528	306.6359795	21	3.821218825	Minor Road
osgb4000000019399750	14	352	3.977272727	4	C	15413	187134	12.14130928	C	1.052745104	175.7132661	7	5.010179154	B Road
osgb4000000019399751	54	1779	3.035413153	3.5	B	65186	869021	13.33140552	D	1.155935621	574.3916871	17	5.812722796	B Road
osgb4000000019399752	8	293	2.730375427	3	B	10201	141245	13.84619155	D	1.200571538	205.8335217	2	10.14478984	Local Road
osgb4000000019399753	15	387	3.875968992	4	C	12981	211983	16.33025191	D	1.415958719	187.9958729	2	9.695253295	Local Road
osgb4000000019399754	31	841	3.68608799	4	C	32177	440608	13.69325916	D	1.187311121	611.6020798	10	7.820499216	B Road
osgb4000000019399755	13	250	5.2	5.5	D	9529	116188	12.19309476	C	1.057235304	59.49027271	3	4.453099023	Local Road
osgb4000000019399756	13	417	3.117505995	3.5	B	18790	277510	14.76902608	D	1.280588405	716.757209	9	8.924107232	Local Road
osgb4000000019399757	13	419	3.102625298	3.5	B	15343	212160	13.82780421	D	1.198977214	244.8954233	4	7.824567453	B Road
osgb4000000019399758	11	234	4.700854701	5	D	7726	100441	13.0003883	C	1.127233877	46.89710055	1	6.848145774	Local Road
osgb4000000019399759	10	290	3.448275862	3.5	C	10089	130457	12.9306175	C	1.121184211	199.3137726	2	9.982829574	Local Road
osgb4000000019399760	22	317	6.940063091	7	D	10206	137214	13.44444444	D	1.165736967	132.1651969	1	11.49631232	Local Road
osgb4000000019399761	13	368	3.532608696	4	C	15221	409869	26.92786282	D	2.334853275	1245.952995	6	14.41037239	A Road
osgb4000000019399762	14	672	2.083333333	2.5	A	23621	263382	11.15033233	B	0.966819763	138.3186732	5	5.259632558	Local Road
osgb4000000019399763	20	639	3.129890454	3.5	B	25356	306327	12.08104591	C	1.047519805	251.5810986	9	5.287102741	Local Road
osgb4000000019399764	12	426	2.816901408	3	B	16968	299488	17.65016502	D	1.53040536	943.6103767	6	12.54066968	Local Road
osgb4000000019399765	13	249	5.220883534	5.5	D	9570	130157	13.60052247	D	1.179270135	130.3227151	3	6.590971479	Local Road
osgb4000000019399766	6	265	2.264150943	2.5	A	10043	118137	11.76311859	B	1.019953056	49.17147688	3	4.048517296	Local Road
osgb4000000019399767	27	593	4.55311973	5	D	25400	488624	19.23716535	D	1.668010522	1314.576038	11	10.93192172	Minor Road
osgb4000000019399768	15	401	3.740648379	4	C	14776	282982	19.15146183	D	1.660579366	1067.224171	4	16.33419856	Local Road
osgb4000000019399769	25	502	4.980079681	5	D	20617	392911	19.05762235	D	1.65244276	939.6064925	8	10.83747256	Local Road
osgb4000000019399788	18	592	3.040540541	3.5	B	20529	242217	11.79877247	B	1.023044522	74.8814762	4	4.326704179	Local Road
osgb4000000019399789	9	262	3.435114504	3.5	C	8552	102268	11.95837231	B	1.036883058	28.91945516	1	5.377681207	Local Road
osgb4000000019399790	8	310	2.580645161	3	A	11373	142088	12.4934494	C	1.083278366	111.4482551	3	6.095032271	Local Road
osgb4000000019399832	5	229	2.183406114	2.5	A	7567	84675	11.19003568	B	0.97026235	11.31448773	1	3.363701493	Local Road
osgb4000000019399833	13	387	3.359173127	3.5	C	13012	182604	14.03350753	D	1.216813278	111.9351129	2	7.481146735	Local Road
osgb4000000019399834	11	342	3.216374269	3.5	B	10976	139439	12.70399052	C	1.101533905	25.29220711	1	5.029135821	Local Road
osgb4000000019399835	9	352	2.556818182	3	A	11953	133837	11.19693801	B	0.970860835	57.0063571	2	5.338836816	Local Road
osgb4000000019399837	5	184	2.717391304	3	B	6909	84097	12.17209437	C	1.055414408	39.74138704	2	4.457655608	Local Road
osgb4000000019399838	12	345	3.47826087	3.5	C	13131	186552	14.20699109	D	1.231855639	339.1666201	4	9.208238433	Local Road
osgb4000000019399839	1	36	2.777777778	3	B	1787	20843	11.66368215	B	1.01133115	13.74978902	1	3.708070794	Local Road
osgb4000000019399840	9	271	3.32103321	3.5	C	10186	127535	12.52061653	C	1.085633966	81.02794298	3	5.197048617	Local Road
osgb4000000019399841	14	342	4.093567251	4.5	D	14471	209813	14.49885979	D	1.257162905	238.9223898	6	6.310340585	Minor Road
osgb4000000019399842	10	311	3.215434084	3.5	B	12815	167674	13.08419821	C	1.134500842	283.6612802	5	7.532081787	Local Road
osgb4000000019399843	17	497	3.420523139	3.5	C	18345	267679	14.5913873	D	1.265185754	381.9427308	5	8.740054128	Minor Road
osgb4000000019399844	63	1503	4.191616766	4.5	D	58976	1077486	18.2699064	D	1.584141715	3493.123084	20	13.21575402	A Road
osgb4000000019399845	13	328	3.963414634	4	C	12651	186812	14.76657972	D	1.280376287	365.2642985	4	9.555944465	Local Road
osgb4000000019399846	9	245	3.673469388	4	C	9448	125338	13.26608806	D	1.150272094	91.51599915	3	5.523163319	Local Road
osgb4000000019399847	11	384	2.864583333	3	B	12207	133997	10.97706234	A	0.95179592	12.20984496	1	3.494258857	Local Road
osgb4000000019399848	13	383	3.394255875	3.5	C	14286	186141	13.02960941	C	1.129767572	118.0385153	4	5.432276579	Local Road
osgb4000000019399849	8	378	2.116402116	2.5	A	12757	146005	11.44508897	B	0.992377436	25.60952521	2	3.578374297	Local Road
osgb4000000019399850	22	667	3.298350825	3.5	C	23483	283518	12.07332964	C	1.046850745	145.2162061	5	5.389178158	Local Road
osgb4000000019399851	45	1169	3.849443969	4	C	41288	584087	14.14665278	D	1.226623843	714.5665947	9	8.910459489	Local Road
osgb4000000019399852	22	389	5.655526992	6	D	14390	207767	14.43829048	D	1.251911079	300.5428718	4	8.668086176	Local Road
osgb4000000019399853	7	358	1.955307263	2	A	14872	277211	18.6397929	D	1.616213726	435.454049	6	8.519135803	B Road
osgb4000000019399854	10	270	3.703703704	4	C	10912	256964	23.54875367	D	2.041858464	1168.216226	4	17.08958912	Local Road
osgb4000000019399855	7	210	3.333333333	3.5	C	8374	145517	17.37723907	D	1.506740577	1042.679701	3	18.64295846	Local Road
osgb4000000019399856	9	302	2.98013245	3	B	9749	109872	11.27007898	B	0.977202721	18.23549923	1	4.270304349	Local Road
osgb4000000019399857	7	269	2.602230483	3	A	8756	100001	11.42085427	B	0.990276101	32.69462677	1	5.717921543	Local Road
osgb4000000019399858	13	480	2.708333333	3	B	16486	207122	12.56350843	C	1.089353024	177.804957	3	7.698592014	Minor Road
osgb4000000019399859	8	536	1.492537313	1.5	A	23660	390178	16.49103973	D	1.429900263	807.5356229	11	8.568099518	A Road
osgb4000000019399860	3	269	1.115241636	1.5	A	10837	155997	14.39485097	D	1.248144539	179.3590575	4	6.696250023	Minor Road
osgb4000000019399861	10	381	2.624671916	3	A	14209	183274	12.89844465	C	1.118394576	111.339937	4	5.275887058	Local Road
osgb4000000019399862	19	313	6.07028754	6.5	D	11441	185204	16.18774583	D	1.403602343	179.5127863	3	7.73547642	Minor Road
osgb4000000019399863	24	532	4.511278195	5	D	19456	280242	14.40388569	D	1.248927919	239.2838199	5	6.917858337	Minor Road
osgb4000000019399864	13	391	3.324808184	3.5	C	15891	208136	13.09772827	C	1.135674003	245.7625251	6	6.400032879	Local Road
osgb4000000019399865	25	642	3.894080997	4	C	26961	432693	16.04884834	D	1.39155886	1170.913215	11	10.31729887	Minor Road
osgb4000000019399866	7	247	2.834008097	3	B	8105	103393	12.7566934	C	1.10610365	64.91822324	1	8.057184573	Minor Road
osgb4000000019399867	16	335	4.776119403	5	D	11435	170194	14.88360297	D	1.290523105	182.411738	2	9.550176387	Local Road
osgb4000000019399868	9	293	3.071672355	3.5	B	10171	151266	14.87228394	D	1.289541658	155.3170058	2	8.812406193	Local Road
osgb4000000019399869	10	326	3.067484663	3.5	B	10466	143089	13.67179438	D	1.185449959	79.76300532	1	8.931013678	Local Road
osgb4000000019399870	10	348	2.873563218	3	B	11131	150732	13.54164046	D	1.174164611	60.08260261	1	7.751296834	Local Road
osgb4000000019399871	11	370	2.972972973	3	B	11805	159016	13.47022448	D	1.167972295	69.50502193	1	8.33696719	Local Road
osgb4000000019399872	9	305	2.950819672	3	B	12597	137776	10.93720727	A	0.948340178	55.42055059	5	3.329280721	Local Road
osgb4000000019399873	8	241	3.319502075	3.5	C	7912	89608	11.3255814	B	0.982015208	14.66826369	1	3.82991693	Local Road
osgb4000000019399874	11	355	3.098591549	3.5	B	14816	181817	12.27166577	C	1.064048016	203.6023283	6	5.825265777	Local Road
osgb4000000019399875	23	589	3.904923599	4	C	22575	347563	15.3959247	D	1.334945348	558.05123	7	8.928695554	A Road
osgb4000000019399877	14	380	3.684210526	4	C	13467	174053	12.92440781	C	1.120645783	192.7494324	3	8.015597969	Minor Road
osgb4000000019399878	24	663	3.619909502	4	C	26164	368310	14.076976	D	1.220582329	354.3753615	9	6.274953399	Minor Road
osgb4000000019399879	16	551	2.903811252	3	B	19997	263678	13.18587788	C	1.143317253	199.5266021	5	6.317065808	Local Road
osgb4000000019399880	13	334	3.892215569	4	C	12777	167727	13.12725992	C	1.138234624	166.8319587	4	6.458172317	Local Road
osgb4000000019399881	17	467	3.640256959	4	C	18199	237745	13.06362987	C	1.132717408	241.06281	6	6.338543602	Local Road
osgb4000000019399882	3	95	3.157894737	3.5	B	4236	47978	11.32625118	B	0.982073284	31.51586734	2	3.969626389	Local Road
osgb4000000019399883	6	342	1.754385965	2	A	13761	151894	11.03800596	A	0.957080201	62.42351331	5	3.533369873	Local Road
osgb4000000019399884	17	429	3.962703963	4	C	19155	383305	20.01070217	D	1.735082127	632.2358191	9	8.381433311	A Road
osgb4000000019399885	14	952	1.470588235	1.5	A	30653	635841	20.7431899	D	1.798594459	261.6012381	3	9.338116121	B Road
osgb4000000019399886	13	370	3.513513514	4	C	14581	193919	13.29943077	D	1.153163164	135.6850152	5	5.209318865	Minor Road
osgb4000000019399887	7	289	2.422145329	2.5	A	10789	142223	13.18222263	C	1.143000315	58.88096562	3	4.430235721	Local Road
osgb4000000019399888	14	318	4.402515723	4.5	D	11632	158097	13.59155777	D	1.178492827	120.1142825	3	6.327566213	Local Road
osgb4000000019399889	10	292	3.424657534	3.5	C	12237	150012	12.25888698	C	1.062939997	170.1656998	5	5.83379293	Local Road
osgb4000000019399890	9	215	4.186046512	4.5	D	7157	107895	15.07545061	D	1.307157774	58.88993386	1	7.673977708	Local Road
osgb4000000019399891	20	555	3.603603604	4	C	20151	336955	16.72150265	D	1.449883175	456.496854	5	9.555070423	B Road
osgb4000000019399892	28	819	3.418803419	3.5	C	32211	455329	14.13582317	D	1.225684832	502.8561918	11	6.761227644	Minor Road
osgb4000000019399893	6	188	3.191489362	3.5	B	7027	99569	14.16948911	D	1.228603929	82.66771125	2	6.429141127	Local Road
osgb4000000019399894	23	608	3.782894737	4	C	24474	337189	13.77743728	D	1.194610013	514.5019024	9	7.560878127	Local Road
osgb4000000019399958	10	376	2.659574468	3	B	11975	153280	12.8	C	1.109858666	39.03448852	1	6.24775868	Local Road
osgb4000000019399959	11	363	3.03030303	3.5	B	11589	161963	13.97558029	D	1.211790539	80.41540161	1	8.967463499	Local Road
osgb4000000019399960	13	389	3.341902314	3.5	C	13759	177308	12.88669235	C	1.117375561	129.7345329	3	6.576081228	Local Road
osgb4000000019399961	23	410	5.609756098	6	D	17152	227789	13.28060868	D	1.151531143	230.2812658	7	5.735618859	Local Road
osgb4000000019399962	30	1114	2.692998205	3	B	45193	708982	15.68787202	D	1.360259431	1579.795335	17	9.639976004	A Road
osgb4000000019399963	34	1318	2.579666161	3	A	54768	1176296	21.47779725	D	1.86229058	3523.139443	22	12.65475017	A Road
osgb4000000019399967	18	452	3.982300885	4	C	15675	192945	12.30909091	C	1.067293064	84.5215557	3	5.307904662	Local Road
osgb4000000019399968	20	526	3.802281369	4	C	17859	211356	11.83470519	B	1.026160166	60.49927974	3	4.490704464	Local Road
osgb4000000019399969	11	354	3.107344633	3.5	B	12013	173319	14.42762008	D	1.250985873	139.4320153	2	8.349611226	Local Road
osgb4000000019399970	13	390	3.333333333	3.5	C	13732	171233	12.46963297	C	1.081213299	86.72582305	3	5.376672548	Local Road
osgb4000000019399971	18	459	3.921568627	4	C	14481	184283	12.72584766	C	1.103429087	45.20320525	1	6.723332897	Local Road
osgb4000000019399972	17	557	3.052064632	3.5	B	20875	311255	14.91041916	D	1.292848276	376.7231806	6	7.92383725	Local Road
osgb4000000019399973	19	569	3.339191564	3.5	C	20549	292841	14.25086379	D	1.235659741	272.9907148	5	7.38905562	Local Road
osgb4000000019399974	9	361	2.493074792	2.5	A	12217	159195	13.03061308	C	1.129854598	100.5242274	2	7.089577823	Local Road
osgb4000000019399975	23	493	4.665314402	5	D	17588	230848	13.12531271	C	1.138065786	197.4197765	4	7.025307404	Local Road
osgb4000000019399976	9	238	3.781512605	4	C	8539	124884	14.62513175	D	1.268111658	171.9289292	2	9.271702356	Local Road
osgb4000000019399977	12	290	4.137931034	4.5	D	11476	153845	13.40580342	D	1.162386492	210.8387476	4	7.260143724	Local Road
osgb4000000019399978	11	389	2.827763496	3	B	13757	174826	12.70814858	C	1.10189444	173.3138598	3	7.600742503	Local Road
osgb4000000019399979	10	299	3.344481605	3.5	C	10358	125090	12.07665573	C	1.047139142	80.66229788	2	6.350680982	Local Road
osgb4000000019399980	7	267	2.621722846	3	A	10771	122154	11.34100826	B	0.983352836	80.8250377	4	4.495137309	Local Road
osgb4000000019399981	9	365	2.465753425	2.5	A	11658	140902	12.08629267	C	1.04797474	36.05294129	1	6.004410153	Local Road
osgb4000000019399982	14	475	2.947368421	3	B	17023	209211	12.2899019	C	1.065629229	164.1703825	4	6.406449534	Local Road
osgb4000000019399983	11	352	3.125	3.5	B	11900	131316	11.03495798	A	0.956815918	27.10171234	2	3.681148757	Local Road
osgb4000000019399984	13	318	4.088050314	4.5	D	11591	128698	11.10326978	B	0.962739077	55.00641845	3	4.281994023	Local Road
osgb4000000019399985	23	728	3.159340659	3.5	B	27440	339687	12.37926385	C	1.073377599	369.6141131	8	6.797187958	Local Road
osgb4000000019399986	1	342	0.292397661	0.5	A	12349	156372	12.66272573	C	1.097955929	123.1597968	3	6.407282232	Local Road
osgb4000000019399987	7	217	3.225806452	3.5	B	7196	95137	13.22081712	C	1.146346755	69.04003913	1	8.309033586	Local Road
osgb4000000019399989	16	432	3.703703704	4	C	15738	217109	13.79520905	D	1.196150962	196.1218576	4	7.00217569	Local Road
osgb4000000019399990	14	408	3.431372549	3.5	C	15725	194674	12.37990461	C	1.073433158	142.8158677	5	5.344452596	Local Road
osgb4000000019399991	11	393	2.798982188	3	B	13168	144636	10.98390036	A	0.952388829	35.55959884	2	4.216609944	Local Road
osgb4000000019399992	9	261	3.448275862	3.5	C	8520	97570	11.45187793	B	0.992966092	30.65449178	1	5.53664987	Local Road
osgb4000000019399993	10	317	3.154574132	3.5	B	12285	144370	11.75172975	B	1.018965556	132.825137	4	5.762489414	Local Road
osgb4000000019399994	11	363	3.03030303	3.5	B	12285	136322	11.0966219	B	0.962162655	29.41589101	2	3.835093937	Local Road
osgb4000000019399995	12	331	3.625377644	4	C	10628	135404	12.74030862	C	1.104682964	24.45570679	1	4.945271155	Local Road
osgb4000000019399996	11	327	3.363914373	3.5	C	11214	143795	12.82281077	C	1.111836536	56.4726651	2	5.313787025	Local Road
osgb4000000019399997	8	241	3.319502075	3.5	C	9315	113562	12.19130435	C	1.057080061	60.49958647	3	4.490715848	Local Road
osgb4000000019399998	13	389	3.341902314	3.5	C	12370	147203	11.9	B	1.031821729	46.21190784	1	6.797934086	Local Road
osgb4000000019399999	9	321	2.803738318	3	B	11692	158645	13.56867944	D	1.176509099	105.8189066	3	5.939105055	Local Road
osgb4000000019400000	11	413	2.663438257	3	B	15198	184186	12.11909462	C	1.050818921	73.34386414	4	4.282051615	Local Road
osgb4000000019400001	21	677	3.101920236	3.5	B	23812	288142	12.10070553	C	1.049224445	189.9020828	5	6.162825372	Local Road
osgb4000000019400002	10	353	2.83286119	3	B	11296	139927	12.38730524	C	1.07407485	51.29519649	1	7.162066496	Local Road
osgb4000000019400003	41	1122	3.654188948	4	C	50341	816705	16.22345603	D	1.406698693	1566.001481	24	8.07775103	A Road
osgb4000000019400004	10	239	4.184100418	4.5	D	7869	106347	13.51467785	D	1.171826745	39.14392613	1	6.256510699	Local Road
osgb4000000019400005	11	376	2.925531915	3	B	13381	151392	11.31395262	B	0.981006904	126.2860483	3	6.488092897	Local Road
osgb4000000019400006	11	320	3.4375	3.5	C	10851	132144	12.17804811	C	1.055930643	114.4574267	2	7.564966182	Local Road
osgb4000000019400007	9	266	3.383458647	3.5	C	8658	95733	11.05717256	A	0.958742093	10.33664814	1	3.215065806	Local Road
osgb4000000019400008	9	389	2.313624679	2.5	A	13753	153781	11.1816331	B	0.969533781	32.5182079	3	3.292324807	Local Road
osgb4000000019400009	14	451	3.10421286	3.5	B	18397	221652	12.04826874	C	1.044677772	326.8664748	7	6.8333894	Local Road
osgb4000000019400010	10	378	2.645502646	3	B	13417	144838	10.79511068	A	0.936019308	52.67424749	3	4.190236568	Local Road
osgb4000000019400011	15	599	2.504173623	3	A	25224	333102	13.20575642	C	1.145040876	374.0521566	11	5.831358462	Local Road
osgb4000000019400012	12	364	3.296703297	3.5	C	11711	123332	10.53129536	A	0.913144487	20.53835912	2	3.204556062	Local Road
osgb4000000019400013	12	382	3.141361257	3.5	B	13546	191075	14.10564004	D	1.223067722	295.5551522	3	9.925642753	Local Road
osgb4000000019400032	10	370	2.702702703	3	B	13856	154758	11.16902425	B	0.968440497	85.55989586	4	4.624929617	Local Road
osgb4000000019400033	6	236	2.542372881	3	A	7771	82250	10.58422339	A	0.917733755	10.58443261	1	3.253372497	Local Road
osgb4000000019400034	16	615	2.601626016	3	A	20520	230618	11.23869396	B	0.974481397	105.9344001	3	5.94234522	Local Road
osgb4000000019400035	14	426	3.286384977	3.5	C	14880	158139	10.62762097	A	0.921496659	29.68894375	3	3.145840839	Local Road
osgb4000000019400036	9	362	2.486187845	2.5	A	12266	131035	10.68278167	A	0.926279517	25.39330324	2	3.563236116	Local Road
osgb4000000019400037	16	571	2.802101576	3	B	18523	196131	10.58851158	A	0.918105574	19.41317477	2	3.115539662	Local Road
osgb4000000019400038	9	398	2.261306533	2.5	A	16122	179802	11.15258653	B	0.96701522	90.19815046	6	3.877244521	Local Road
osgb4000000019400039	2	233	0.858369099	1	A	10446	113198	10.83649244	A	0.939607425	73.35923417	5	3.830384685	Local Road
osgb4000000019400040	9	332	2.710843373	3	B	12742	180162	14.13922461	D	1.225979763	181.4394229	4	6.734972585	Local Road
osgb4000000019400041	14	411	3.406326034	3.5	C	14386	168370	11.70373975	B	1.014804452	66.06483117	3	4.69271887	Local Road
osgb4000000019400045	5	182	2.747252747	3	B	6139	61864	10.07721127	A	0.873771896	9.891415842	1	3.145062137	Local Road
osgb4000000019400046	14	612	2.287581699	2.5	A	22531	282730	12.54848875	C	1.088050702	207.4385335	6	5.879888512	Local Road
osgb4000000019400047	9	379	2.374670185	2.5	A	17638	245048	13.89318517	D	1.204646247	470.3540533	9	7.229215827	Local Road
osgb4000000019400048	53	1623	3.265557609	3.5	C	60468	895954	14.81699411	D	1.284747604	902.4843294	17	7.286104137	Minor Road
osgb4000000019400049	16	614	2.605863192	3	A	22586	261831	11.59262375	B	1.005169839	133.647668	6	4.719598642	Local Road
osgb4000000019400050	12	475	2.526315789	3	A	17025	196930	11.5671072	B	1.002957357	83.89149979	4	4.579615153	Local Road
osgb4000000019400051	23	885	2.598870056	3	A	31403	384897	12.25669522	C	1.062749954	245.2092129	7	5.918605204	Local Road
osgb4000000019400052	13	464	2.801724138	3	B	17401	217075	12.47485777	C	1.081666329	190.0840762	5	6.165777748	Local Road
osgb4000000019400053	22	789	2.78833967	3	B	29214	351569	12.03426439	C	1.043463487	181.760149	8	4.766552069	Local Road
osgb4000000019400054	8	241	3.319502075	3.5	C	8609	116312	13.51051225	D	1.171465556	85.15381828	2	6.525098401	Local Road
osgb4000000019400055	16	633	2.52764613	3	A	23164	259178	11.18882749	B	0.97015759	78.22048552	6	3.610643653	Local Road
osgb4000000019400056	8	343	2.332361516	2.5	A	13722	153614	11.1947238	B	0.970668846	75.06066026	5	3.874549271	Local Road
osgb4000000019400066	8	302	2.649006623	3	B	10476	118551	11.31643757	B	0.981222368	43.29317334	2	4.652589244	Local Road
osgb4000000019400067	9	439	2.050113895	2.5	A	14555	161006	11.06190313	A	0.95915227	86.17154175	2	6.563975234	Local Road
osgb4000000019400068	14	520	2.692307692	3	B	16977	193786	11.41461978	B	0.989735522	38.16391324	2	4.368289896	Local Road
osgb4000000019400069	15	409	3.667481663	4	C	15719	175786	11.18302691	B	0.969654635	78.78487181	5	3.969505556	Local Road
osgb4000000019400070	9	439	2.050113895	2.5	A	16649	185344	11.13244039	B	0.965268394	68.34841979	5	3.69725357	Local Road
osgb4000000019400071	11	404	2.722772277	3	B	14915	196638	13.18390882	C	1.14314652	133.2653601	4	5.77203084	Local Road
osgb4000000019400072	11	412	2.669902913	3	B	15141	195804	12.93203883	C	1.121307451	131.9478541	4	5.743427856	Local Road
osgb4000000019400073	12	572	2.097902098	2.5	A	22684	297921	13.13353024	C	1.138778309	234.6009705	8	5.415267427	Local Road
osgb4000000019400074	15	368	4.076086957	4.5	C	14522	188029	12.94787219	C	1.122680325	202.199752	5	6.359241339	Local Road
osgb4000000019400075	10	372	2.688172043	3	B	13250	187447	14.1469434	D	1.226649042	180.4559391	3	7.755770736	Local Road
osgb4000000019400076	22	477	4.612159329	5	D	19897	267723	13.45544554	D	1.166690848	275.8558103	8	5.872135581	Local Road
osgb4000000019400606	19	577	3.292894281	3.5	C	23600	301064	12.75694915	C	1.106125826	250.359778	9	5.274253796	Local Road
osgb4000000019400607	17	459	3.703703704	4	C	20778	256923	12.36514583	C	1.072153458	192.5133258	10	4.387634053	Local Road
osgb4000000019400608	10	412	2.427184466	2.5	A	17925	187028	10.43391911	A	0.904701215	96.50242853	8	3.4731547	Local Road
osgb4000000019400609	9	226	3.982300885	4	C	8152	111010	13.61751717	D	1.180743707	101.1902524	2	7.113025109	Local Road
osgb4000000019400610	11	349	3.151862464	3.5	B	13925	145566	10.45357271	A	0.906405333	93.0332457	5	4.313542528	Local Road
osgb4000000019400611	7	263	2.661596958	3	B	10637	107071	10.06590204	A	0.872791298	52.58559852	4	3.625796413	Local Road
osgb4000000019400612	9	370	2.432432432	2.5	A	15230	174030	11.42678923	B	0.990790708	111.9108201	6	4.318773362	Local Road
osgb4000000019400613	8	219	3.652968037	4	C	7271	84265	11.58918993	B	1.0048721	31.82092014	1	5.641003469	Local Road
osgb4000000019400614	7	278	2.517985612	3	A	9020	97932	10.85720621	A	0.941403469	11.61929951	1	3.408709362	Local Road
osgb4000000019400615	8	527	1.518026565	2	A	22033	240657	10.92257069	A	0.947071073	123.2450878	9	3.700526806	Local Road
osgb4000000019400616	8	315	2.53968254	3	A	10845	156536	14.43393269	D	1.251533225	132.2099654	2	8.130497075	Local Road
osgb4000000019400617	26	939	2.768903088	3	B	40696	544831	13.38782681	D	1.160827782	527.2232645	18	5.412040406	Local Road
osgb4000000019400618	15	489	3.067484663	3.5	B	19537	225502	11.54230435	B	1.000806758	140.1772528	7	4.474966127	Local Road
osgb4000000019400619	11	362	3.038674033	3.5	B	14339	177339	12.36759886	C	1.072366154	165.0271565	5	5.745035362	Local Road
osgb4000000019400627	15	492	3.048780488	3.5	B	16160	226700	14.02846535	D	1.216376081	124.9758595	2	7.904930725	Local Road
osgb4000000019400628	24	743	3.230148048	3.5	C	25053	322635	12.87809843	C	1.116630402	240.6019089	4	7.755673873	Local Road
osgb4000000019400629	18	487	3.696098563	4	C	16017	237141	14.80558157	D	1.283758048	161.4820425	2	8.985600772	Local Road
osgb4000000019400630	17	395	4.303797468	4.5	D	13257	185890	14.0220261	D	1.215817749	87.36460149	2	6.609258714	Local Road
osgb4000000019400700	6	234	2.564102564	3	A	9110	116533	12.79176729	C	1.109144827	121.6351388	3	6.367499217	Local Road
osgb4000000019400701	28	997	2.808425276	3	B	37577	464521	12.36184368	C	1.071867136	315.492065	11	5.355473538	Minor Road
osgb4000000019400702	9	363	2.479338843	2.5	A	12967	138747	10.70000771	A	0.927773148	47.52038883	4	3.446751689	Local Road
osgb4000000019400704	21	708	2.966101695	3	B	27522	354742	12.88939757	C	1.117610125	282.3595175	9	5.601185564	Local Road
osgb4000000019400705	12	412	2.912621359	3	B	14425	177206	12.28464471	C	1.065173391	74.10826851	3	4.970186734	Local Road
osgb4000000019400706	13	430	3.023255814	3.5	B	13579	170779	12.57669932	C	1.090496776	30.70247203	1	5.540981143	Local Road
osgb4000000019400707	13	584	2.226027397	2.5	A	21651	270465	12.4920327	C	1.083155528	312.0859502	6	7.212095745	Local Road
osgb4000000019400708	10	349	2.865329513	3	B	12345	149848	12.13835561	C	1.052488998	121.727409	4	5.51650725	Local Road
osgb4000000019400709	8	271	2.95202952	3	B	10935	116663	10.66877	A	0.925064598	43.1759903	4	3.285421978	Local Road
osgb4000000019400710	8	559	1.431127013	1.5	A	18840	241864	12.83779193	C	1.113135518	113.8438455	3	6.160190622	Local Road
osgb4000000019400711	10	366	2.732240437	3	B	14453	196335	13.58437695	D	1.177870194	219.7767267	5	6.629882755	Local Road
osgb4000000019400712	14	512	2.734375	3	B	20251	224255	11.07377413	B	0.960181578	120.3902533	7	4.147120399	Minor Road
osgb4000000019400713	15	557	2.692998205	3	B	20871	223836	10.72473767	A	0.929917426	64.65287247	6	3.282602435	Local Road
osgb4000000019400714	10	323	3.095975232	3.5	B	11088	146160	13.18181818	C	1.142965246	84.45330128	2	6.498203647	Local Road
osgb4000000019400715	17	522	3.256704981	3.5	C	19129	259441	13.56270584	D	1.175991142	350.5426888	5	8.373084125	Local Road
osgb4000000019400716	16	508	3.149606299	3.5	B	20783	221877	10.67588895	A	0.925681865	102.9200971	8	3.586782979	Minor Road
osgb4000000019400717	19	519	3.66088632	4	C	18339	260763	14.21904139	D	1.232900493	166.839453	4	6.458317371	Local Road
osgb4000000019400718	26	732	3.551912568	4	C	26137	363466	13.90618663	D	1.205773574	230.5042341	6	6.198174922	A Road
osgb4000000019400719	16	651	2.457757296	2.5	A	25099	286861	11.42918045	B	0.990998044	200.3868588	8	5.004833399	Minor Road
osgb4000000019400720	7	301	2.325581395	2.5	A	10427	121096	11.61369521	B	1.006996897	41.41074937	2	4.550315888	Local Road
osgb4000000019400721	11	512	2.1484375	2.5	A	19539	206919	10.59005067	A	0.918239024	76.10707607	6	3.56153235	Minor Road
osgb4000000019400722	10	544	1.838235294	2	A	19090	201865	10.57438449	A	0.916880646	77.79304954	4	4.410018411	Local Road
osgb4000000019400723	8	328	2.43902439	2.5	A	11238	121418	10.80423563	A	0.936810511	31.36459061	2	3.96008779	Minor Road
osgb4000000019400724	13	369	3.52303523	4	C	13152	203004	15.43521898	D	1.338352465	197.7743306	3	8.119407421	Local Road
osgb4000000019400725	12	415	2.891566265	3	B	15263	206275	13.51470877	D	1.171829426	183.8539098	4	6.77963697	Local Road
osgb4000000019400726	8	357	2.240896359	2.5	A	11386	121663	10.6853153	A	0.926499202	10.92459904	1	3.305238122	Local Road
osgb4000000019400727	15	608	2.467105263	2.5	A	21725	270976	12.47300345	C	1.081505545	152.3197558	5	5.519415835	Local Road
osgb4000000019400728	16	481	3.326403326	3.5	C	16503	207120	12.55044537	C	1.088220357	95.80544331	3	5.651119161	Local Road
osgb4000000019400729	10	336	2.976190476	3	B	11482	164430	14.32067584	D	1.241712984	67.48241908	2	5.808718408	A Road
osgb4000000019400730	9	289	3.114186851	3.5	B	10077	134962	13.39307334	D	1.161282696	129.4576259	2	8.045421863	Local Road
osgb4000000019400731	11	368	2.989130435	3	B	13097	166421	12.70680308	C	1.101777775	82.167284	3	5.233459149	Local Road
osgb4000000019400732	14	419	3.341288783	3.5	C	16715	177658	10.6286569	A	0.921586482	93.43768976	6	3.946257505	Local Road
osgb4000000019400733	10	329	3.039513678	3.5	B	11271	130914	11.61511845	B	1.007120302	47.74789866	2	4.886097557	Minor Road
osgb4000000019400734	10	323	3.095975232	3.5	B	10390	134593	12.95409047	C	1.123219498	50.49442745	1	7.105943107	Local Road
osgb4000000019400735	39	1344	2.901785714	3	B	55868	754069	13.497333	D	1.170322813	685.9683889	23	5.461200652	A Road
osgb4000000019400736	12	276	4.347826087	4.5	D	10355	127135	12.27764365	C	1.064566344	120.8349642	3	6.346520418	Local Road
osgb4000000019400737	9	249	3.614457831	4	C	8870	132157	14.89932356	D	1.291886202	163.8205553	2	9.050429694	Local Road
osgb4000000019400738	7	385	1.818181818	2	A	13620	151611	11.1314978	B	0.965186664	49.79200481	3	4.073982687	Local Road
osgb4000000019400739	11	404	2.722772277	3	B	21842	301525	13.80482557	D	1.196984788	304.405504	14	4.662965825	A Road
osgb4000000019400740	14	405	3.456790123	3.5	C	14926	203186	13.61289026	D	1.180342518	162.7739592	4	6.379144911	Local Road
osgb4000000019400741	11	412	2.669902913	3	B	14453	199515	13.80440047	D	1.196947929	154.8783287	3	7.185131144	Local Road
osgb4000000019400742	18	578	3.114186851	3.5	B	22858	290403	12.70465483	C	1.101591505	253.6007688	8	5.630283838	Local Road
osgb4000000019400743	16	594	2.693602694	3	B	19900	264149	13.2738191	D	1.150942434	139.1296988	3	6.810034235	Local Road
osgb4000000019400744	11	367	2.997275204	3	B	13790	170887	12.39209572	C	1.074490221	122.1273499	4	5.525562186	Local Road
osgb4000000019400745	21	696	3.017241379	3.5	B	27147	317125	11.68176962	B	1.012899473	237.4260847	9	5.13621223	Local Road
osgb4000000019400746	15	622	2.411575563	2.5	A	23445	335324	14.30258051	D	1.240143979	447.5450222	7	7.995936666	Local Road
osgb4000000019400747	8	387	2.067183463	2.5	A	13714	141807	10.34030917	A	0.896584512	63.62592045	3	4.605283938	Local Road
osgb4000000019400748	5	125	4	4	C	5133	64147	12.49698032	C	1.083584525	43.36450086	2	4.656420345	Local Road
osgb4000000019400749	13	511	2.544031311	3	A	18773	200072	10.65743355	A	0.924081639	53.70882496	5	3.277463195	Local Road
osgb4000000019400750	11	438	2.511415525	3	A	14533	155821	10.72187435	A	0.929669154	23.4981585	2	3.427692993	Local Road
osgb4000000019400753	13	439	2.961275626	3	B	14563	152247	10.45437067	A	0.906474522	22.2490977	2	3.335348385	Local Road
osgb4000000019400754	16	521	3.071017274	3.5	B	17021	176313	10.35855708	A	0.898166746	22.13215454	2	3.326571399	Local Road
osgb4000000019400755	9	372	2.419354839	2.5	A	13250	139571	10.53366038	A	0.913349551	34.93883173	3	3.412664244	Local Road
osgb4000000019400756	11	421	2.612826603	3	A	15397	161582	10.49438202	A	0.909943815	43.00399156	4	3.278871435	Local Road
osgb4000000019400757	5	216	2.314814815	2.5	A	9947	99080	9.960792199	A	0.863677465	48.60592725	5	3.117881565	Local Road
osgb4000000019400758	11	463	2.375809935	2.5	A	17360	203636	11.73018433	B	1.017097402	182.288939	5	6.038028469	Local Road
osgb4000000019400759	6	215	2.790697674	3	B	7139	72887	10.20969323	A	0.885259103	10.11333369	1	3.180146804	Local Road
osgb4000000019400760	7	269	2.602230483	3	A	8756	108214	12.35883965	C	1.071606664	19.64464662	1	4.432228178	Local Road
osgb4000000019400761	24	583	4.116638079	4.5	D	21634	265162	12.25672552	C	1.062752582	179.7782212	6	5.473850278	Local Road
osgb4000000019400762	11	369	2.98102981	3	B	12463	174343	13.98884699	D	1.212940864	84.36850189	2	6.494940411	Local Road
osgb4000000019400763	22	548	4.01459854	4.5	C	19935	282109	14.15144219	D	1.227039121	220.2524128	5	6.637053757	Local Road
osgb4000000019400764	11	330	3.333333333	3.5	C	12013	134846	11.22500624	B	0.973294567	36.37549737	3	3.482120875	Local Road
osgb4000000019400765	14	478	2.928870293	3	B	18502	249960	13.50989082	D	1.171411673	265.5879566	6	6.653169128	Local Road
osgb4000000019400766	9	391	2.301790281	2.5	A	12436	144787	11.64256996	B	1.00950056	27.42571755	1	5.236956898	Local Road
osgb4000000019400767	13	437	2.974828375	3	B	15842	168781	10.65402096	A	0.923785742	41.4134515	4	3.217664195	Local Road
osgb4000000019400768	8	328	2.43902439	2.5	A	12600	161066	12.78301587	C	1.108386012	197.3827146	4	7.024647938	Local Road
osgb4000000019400769	7	291	2.405498282	2.5	A	11514	132713	11.52622894	B	0.999412897	77.16882342	4	4.392289364	Local Road
osgb4000000019400770	7	295	2.372881356	2.5	A	12364	135301	10.94314138	A	0.948854711	61.86722508	5	3.517590797	Local Road
osgb4000000019400771	15	520	2.884615385	3	B	18368	207579	11.30112152	B	0.979894348	79.50927263	4	4.458398609	Local Road
osgb4000000019400772	14	482	2.904564315	3	B	15141	162045	10.70239746	A	0.927980358	12.16280318	1	3.487521065	Local Road
osgb4000000019400773	10	389	2.570694087	3	A	12395	132391	10.6810004	A	0.926125067	10.51106701	1	3.242077576	Local Road
osgb4000000019400774	8	375	2.133333333	2.5	A	11934	130956	10.97335344	A	0.95147433	15.38323499	1	3.922146733	Local Road
osgb4000000019400775	14	459	3.050108932	3.5	B	15152	150237	9.91532471	A	0.859735083	22.53742232	2	3.356890102	Local Road
osgb4000000019400776	8	395	2.025316456	2.5	A	13222	140294	10.61064892	A	0.920025051	25.96959656	2	3.60344256	Local Road
osgb4000000019400777	10	439	2.277904328	2.5	A	15269	164902	10.79979043	A	0.936425078	43.9676246	3	3.828299213	Local Road
osgb4000000019400778	9	340	2.647058824	3	B	10868	114684	10.55244755	A	0.914978544	15.80705787	1	3.975809083	Local Road
osgb4000000019400779	8	219	3.652968037	4	C	7957	89346	11.22860375	B	0.973606498	60.51978306	2	5.500899157	Local Road
osgb4000000019400780	14	447	3.131991051	3.5	B	16899	183766	10.87437126	A	0.942891812	61.86634166	5	3.517565683	Local Road
osgb4000000019400781	9	342	2.631578947	3	B	11604	127320	10.97207859	A	0.95136379	84.27080876	2	6.491178967	Local Road
osgb4000000019400782	20	748	2.673796791	3	B	30049	329673	10.97118041	A	0.95128591	581.7766968	11	7.272467987	Minor Road
osgb4000000019400783	11	391	2.813299233	3	B	13823	154660	11.18859871	B	0.970137754	83.63009878	3	5.279838974	Local Road
osgb4000000019400784	2	272	0.735294118	1	A	9529	154781	16.24315248	D	1.408406528	374.6544353	2	13.68675336	Restricted Local Access Road
osgb4000000019400785	20	666	3.003003003	3.5	B	24143	333095	13.79675268	D	1.196284807	548.4654701	6	9.56090538	Local Road
osgb4000000019400786	9	357	2.521008403	3	A	14181	185266	13.06438192	C	1.132782617	176.6870996	5	5.94452857	Local Road
osgb4000000019400787	10	356	2.808988764	3	B	11378	123474	10.85199508	A	0.940951624	12.36480574	1	3.516362572	Local Road
osgb4000000019400788	10	371	2.69541779	3	B	13244	149026	11.25234068	B	0.975664674	224.5645277	3	8.65186931	Local Road
osgb4000000019400789	10	333	3.003003003	3.5	B	10693	110014	10.28841298	A	0.892084712	11.26891746	1	3.35692083	Local Road
osgb4000000019400790	10	380	2.631578947	3	B	12102	130874	10.81424558	A	0.937678451	18.68835102	1	4.323002547	Local Road
osgb4000000019400791	21	625	3.36	3.5	C	21532	271107	12.59088798	C	1.091727042	151.4224025	4	6.15269052	Minor Road
osgb4000000019400792	9	369	2.43902439	2.5	A	14610	193178	13.22231348	C	1.146476501	192.7572266	5	6.208981021	Minor Road
osgb4000000019400793	10	334	2.994011976	3	B	14232	196348	13.79623384	D	1.19623982	241.3095811	6	6.341787092	Local Road
osgb4000000019400794	8	346	2.312138728	2.5	A	13886	144219	10.38592827	A	0.900540039	78.41920081	5	3.960282839	Local Road
osgb4000000019400795	8	370	2.162162162	2.5	A	13173	141711	10.75768618	A	0.932774315	45.58422241	3	3.898043202	Local Road
osgb4000000019400796	16	498	3.212851406	3.5	B	18414	193418	10.50385576	A	0.910765262	64.3587022	5	3.587720786	Local Road
osgb4000000019400797	9	328	2.743902439	3	B	12599	134928	10.70942138	A	0.928589385	47.80900369	4	3.45720276	Local Road
osgb4000000019400798	16	483	3.3126294	3.5	C	15908	166761	10.48283882	A	0.908942931	22.29047371	2	3.33844827	Local Road
osgb4000000019400799	14	708	1.97740113	2	A	24671	267839	10.85643063	A	0.94133622	97.94272209	5	4.425894759	Local Road
osgb4000000019400800	13	432	3.009259259	3.5	B	14350	152208	10.60682927	A	0.919693858	31.19338665	2	3.94926491	Local Road
osgb4000000019400801	14	379	3.693931398	4	C	13426	168262	12.53254879	C	1.086668585	74.31263858	3	4.977035215	Minor Road
osgb4000000019400802	14	390	3.58974359	4	C	13087	200646	15.33170322	D	1.329376851	203.654541	2	10.09094993	Local Road
osgb4000000019400803	12	362	3.314917127	3.5	C	12955	176477	13.62230799	D	1.181159108	161.526284	3	7.337717266	Local Road
osgb4000000019400804	18	602	2.990033223	3	B	18785	214064	11.39547511	B	0.988075532	30.98892815	1	5.566769993	Local Road
osgb4000000019400805	9	253	3.557312253	4	C	8315	108907	13.09765484	C	1.135667636	66.332496	1	8.144476411	Local Road
osgb4000000019400806	10	315	3.174603175	3.5	B	11565	157532	13.62144401	D	1.181084194	115.973829	3	6.217551206	Local Road
osgb4000000019400807	7	239	2.928870293	3	B	7866	94262	11.98347318	B	1.039059497	26.2021169	1	5.118800338	Local Road
osgb4000000019400808	12	431	2.784222738	3	B	16401	190535	11.61727943	B	1.007307677	104.8587584	5	4.579492513	Local Road
osgb4000000019400809	5	242	2.066115702	2.5	A	10015	109535	10.93709436	A	0.948330387	73.03641412	4	4.273067227	Local Road
osgb4000000019400810	16	482	3.319502075	3.5	C	17215	219265	12.73685739	C	1.104383716	131.367989	4	5.730793772	Local Road
osgb4000000019400811	9	300	3	3	B	11111	130682	11.76149761	B	1.019812505	69.19609767	3	4.802641553	Local Road
osgb4000000019400812	10	394	2.538071066	3	A	15964	222685	13.9491982	D	1.209503008	428.6301729	6	8.452121754	Minor Road
osgb4000000019400813	20	522	3.831417625	4	C	18425	222631	12.08309362	C	1.047697357	165.4683267	4	6.431724627	Local Road
osgb4000000019400814	12	394	3.045685279	3.5	B	13911	175913	12.6456042	C	1.09647136	144.6187979	3	6.943073238	Local Road
osgb4000000019400815	12	306	3.921568627	4	C	11975	147128	12.28626305	C	1.065313713	172.1729005	4	6.560733581	Local Road
osgb4000000019400816	13	325	4	4	C	10407	121484	11.67329682	B	1.012164816	19.6672633	1	4.434778834	Local Road
osgb4000000019400817	18	751	2.396804261	2.5	A	28094	386665	13.76325906	D	1.193380652	784.0589158	8	9.899866892	Minor Road
osgb4000000019400818	11	324	3.395061728	3.5	C	13915	181675	13.05605462	C	1.132060576	209.104414	6	5.903451166	Minor Road
osgb4000000019400819	8	274	2.919708029	3	B	10319	133041	12.89281907	C	1.117906795	153.5454186	3	7.154146085	Local Road
osgb4000000019400820	14	423	3.309692671	3.5	C	16109	174835	10.85324974	A	0.941060412	87.61216151	5	4.185980447	Local Road
osgb4000000019400821	33	882	3.741496599	4	C	32053	346632	10.81433875	A	0.93768653	170.6998247	8	4.619250814	Local Road
osgb4000000019400822	10	427	2.341920375	2.5	A	15605	184930	11.85068888	B	1.027546075	65.0245203	4	4.031889145	Local Road
osgb4000000019400823	13	492	2.642276423	3	B	16146	170403	10.55388331	A	0.915103036	27.40052904	2	3.701386838	Local Road
osgb4000000019400825	10	368	2.717391304	3	B	12443	154663	12.42971952	C	1.077752495	101.4971774	2	7.12380437	Local Road
osgb4000000019400826	25	783	3.19284802	3.5	B	26945	277919	10.31430692	A	0.894329916	66.88240775	5	3.657387257	Local Road
osgb4000000019400827	7	207	3.381642512	3.5	C	7587	95680	12.61104521	C	1.09347483	83.39583538	2	6.457392484	Local Road
osgb4000000019400828	9	221	4.07239819	4.5	C	7340	92779	12.64019074	C	1.096001971	41.79328934	1	6.464772953	Local Road
osgb4000000019400829	17	518	3.281853282	3.5	C	17619	238624	13.54356093	D	1.174331131	166.3993818	3	7.447580856	Local Road
osgb4000000019400830	48	1607	2.986932172	3	B	55836	703484	12.59911168	C	1.092440101	465.703993	11	6.50666786	Minor Road
osgb4000000019400831	47	1519	3.094140882	3.5	B	59513	775735	13.0347151	C	1.130210275	785.2270839	20	6.265888141	B Road
osgb4000000019400832	14	480	2.916666667	3	B	17173	199976	11.64479124	B	1.009693162	87.81022683	4	4.685355558	Local Road
osgb4000000019400833	16	482	3.319502075	3.5	C	19302	220297	11.41316962	B	0.989609782	116.8968246	7	4.086507845	Local Road
osgb4000000019400834	19	551	3.448275862	3.5	C	20719	249318	12.03330277	C	1.043380106	131.2889106	6	4.677764968	Local Road
osgb4000000019400835	10	373	2.680965147	3	B	11873	147727	12.44226396	C	1.078840194	49.40778842	1	7.029067394	Local Road
osgb4000000019400836	9	349	2.578796562	3	A	11851	162033	13.67251709	D	1.185512624	124.6209431	2	7.893698219	Local Road
osgb4000000019400837	13	483	2.691511387	3	B	17287	199406	11.53502632	B	1.000175698	94.49207138	4	4.860351617	Minor Road
osgb4000000019400838	7	329	2.127659574	2.5	A	11287	134697	11.93381767	B	1.034753981	61.15286825	2	5.529596199	Local Road
osgb4000000019400839	11	255	4.31372549	4.5	D	9733	142194	14.60947293	D	1.266753917	253.8484075	3	9.198702943	Local Road
osgb4000000019400840	15	495	3.03030303	3.5	B	17600	227528	12.92772727	C	1.120933606	242.4693493	4	7.785713669	Local Road
osgb4000000019400841	16	525	3.047619048	3.5	B	17151	235389	13.72450586	D	1.190020451	151.8804467	2	8.714368786	Local Road
osgb4000000019400842	12	461	2.603036876	3	A	14527	190354	13.10346252	C	1.136171206	40.58687243	1	6.370782717	Local Road
osgb4000000019400843	11	306	3.594771242	4	C	9886	130242	13.17438802	C	1.142320994	57.62344275	1	7.591010654	Local Road
osgb4000000019400844	13	360	3.611111111	4	C	11489	147267	12.81808687	C	1.111426937	58.28616951	1	7.634537937	Local Road
osgb4000000019400845	9	343	2.623906706	3	A	12433	173100	13.92262527	D	1.207198931	210.1236773	3	8.369063614	Local Road
osgb4000000019400846	13	515	2.524271845	3	A	16143	187894	11.63934832	B	1.009221219	24.26849321	1	4.926306244	Local Road
osgb4000000019400847	17	553	3.074141049	3.5	B	20061	270289	13.47335626	D	1.168243845	389.5544946	5	8.82671507	Local Road
osgb4000000019400848	11	416	2.644230769	3	B	14559	227878	15.65203654	D	1.357152219	423.0352002	3	11.87483614	Local Road
osgb4000000019400849	8	195	4.102564103	4.5	D	7240	92968	12.84088398	C	1.113403622	90.3990148	2	6.723057891	Local Road
osgb4000000019400850	11	352	3.125	3.5	B	13323	178837	13.42317796	D	1.163892999	214.5789376	4	7.324256577	Local Road
osgb4000000019400851	15	257	5.836575875	6	D	9779	167526	17.13119951	D	1.48540705	342.7676314	3	10.68905408	Local Road
osgb4000000019400852	13	377	3.448275862	3.5	C	13364	179260	13.41364861	D	1.163066731	195.619126	3	8.07504646	Local Road
osgb4000000019400853	16	418	3.827751196	4	C	13921	175951	12.63925005	C	1.095920407	77.33004256	2	6.218120398	Local Road
osgb4000000019400854	19	464	4.094827586	4.5	D	16032	209911	13.093251	C	1.135285788	150.1585671	3	7.074804287	Local Road
osgb4000000019400855	17	375	4.533333333	5	D	13993	217607	15.55113271	D	1.348403079	248.2883918	4	7.878584769	B Road
osgb4000000019400857	17	564	3.014184397	3.5	B	17629	195076	11.0656305	A	0.959475461	17.29622018	1	4.158872465	Local Road
osgb4000000019400858	14	498	2.81124498	3	B	16324	179719	11.00949522	A	0.9546081	30.85291145	2	3.927652699	Local Road
osgb4000000019400859	14	523	2.676864245	3	B	16379	182553	11.14555223	B	0.966405292	19.513951	1	4.417459791	Local Road
osgb4000000019400860	19	605	3.140495868	3.5	B	19557	238472	12.19369024	C	1.057286937	91.67864987	2	6.770474498	Local Road
osgb4000000019400861	11	354	3.107344633	3.5	B	12683	149302	11.77182055	B	1.020707582	76.08046836	3	5.035886826	Local Road
osgb4000000019400862	15	415	3.614457831	4	C	15202	187215	12.3151559	C	1.067818946	133.1001265	4	5.768451406	Local Road
osgb4000000019400863	7	315	2.222222222	2.5	A	10831	143607	13.25888653	C	1.149647666	155.9888898	2	8.831446366	Local Road
osgb4000000019400864	11	339	3.244837758	3.5	C	13654	169337	12.40200674	C	1.075349583	120.5033391	5	4.9092431	Local Road
osgb4000000019400865	8	259	3.088803089	3.5	B	9843	155040	15.75129534	D	1.365758722	197.2280825	3	8.108186861	Local Road
osgb4000000019400866	6	312	1.923076923	2	A	10749	161447	15.01972276	D	1.30232574	495.75824	2	15.74417734	Local Road
osgb4000000019400867	9	354	2.542372881	3	A	14789	198394	13.41497059	D	1.163181357	315.5794213	6	7.252349289	Local Road
osgb4000000019400883	17	472	3.601694915	4	C	18306	232880	12.72151207	C	1.103053158	153.4411361	6	5.05702706	B Road
osgb4000000019400884	7	216	3.240740741	3.5	C	7878	92982	11.80274181	B	1.023388694	49.6345086	2	4.981691911	Local Road
osgb4000000019400885	16	567	2.821869489	3	B	19745	230841	11.69111167	B	1.013709501	74.35077248	4	4.3113447	Local Road
osgb4000000019400887	13	595	2.18487395	2.5	A	21310	284484	13.34978883	D	1.157529596	197.5671229	5	6.285970457	Local Road
osgb4000000019400888	33	1136	2.904929577	3	B	43821	591426	13.49640583	D	1.17024242	810.3417398	14	7.607992695	Local Road
osgb4000000019400889	5	310	1.612903226	2	A	12061	138410	11.47583119	B	0.995043024	85.59055736	4	4.625758245	Local Road
osgb4000000019400890	19	645	2.945736434	3	B	25645	299191	11.66664067	B	1.011587676	175.5271219	9	4.416221637	Local Road
osgb4000000019400891	13	479	2.713987474	3	B	16439	200102	12.17239491	C	1.055440468	90.79414109	3	5.501337446	Local Road
osgb4000000019400892	50	1175	4.255319149	4.5	D	49127	638082	12.98841777	C	1.12619594	743.7750402	20	6.098258113	Minor Road
osgb4000000019400893	20	343	5.83090379	6	D	12328	139561	11.32065217	B	0.981587807	94.62295844	4	4.863716646	Local Road
osgb4000000019400940	10	395	2.53164557	3	A	13970	159906	11.44638511	B	0.992489821	54.19074975	3	4.250127439	Local Road
osgb4000000019400941	16	505	3.168316832	3.5	B	17910	192035	10.72222222	A	0.929699317	75.51636174	4	4.34500753	Local Road
osgb4000000019400942	12	228	5.263157895	5.5	D	8221	94073	11.4430118	B	0.992197329	49.65236112	2	4.982587737	Local Road
osgb4000000019400943	21	561	3.743315508	4	C	21728	362525	16.68469256	D	1.446691456	1324.874561	7	13.75746322	B Road
osgb4000000019400944	20	533	3.752345216	4	C	19439	245796	12.6444776	C	1.096373675	123.5787016	5	4.971492766	Local Road
osgb4000000019400945	29	960	3.020833333	3.5	B	32255	356689	11.05840955	A	0.95884935	78.84137602	5	3.970928758	Local Road
osgb4000000019400946	23	653	3.522205207	4	C	24464	283931	11.60607423	B	1.006336099	185.8979321	7	5.153333624	Local Road
osgb4000000019400947	12	411	2.919708029	3	B	15092	155801	10.32341638	A	0.895119776	64.24726013	4	4.00771943	Local Road
osgb4000000019400950	9	288	3.125	3.5	B	10759	125416	11.65684543	B	1.010738354	72.61809847	3	4.919962685	Local Road
osgb4000000019400954	10	408	2.450980392	2.5	A	15705	188950	12.03120025	C	1.043197802	141.9515416	5	5.328255655	Local Road
osgb4000000019400955	11	468	2.35042735	2.5	A	16119	218291	13.54246541	D	1.174236141	146.0320037	3	6.976914401	Local Road
osgb4000000019400956	12	435	2.75862069	3	B	16534	207211	12.53241805	C	1.086657249	183.8847715	5	6.064400573	Local Road
osgb4000000019400957	11	350	3.142857143	3.5	B	13321	272328	20.44351025	D	1.772609923	1330.058992	4	18.23498692	B Road
osgb4000000019400958	10	284	3.521126761	4	C	9227	136354	14.77771757	D	1.281342024	69.84318833	1	8.357223721	Local Road
osgb4000000019400959	16	480	3.333333333	3.5	C	19255	300843	15.62414957	D	1.354734204	1164.685083	7	12.89897606	Local Road
osgb4000000019400960	8	229	3.493449782	3.5	C	9685	112401	11.60567888	B	1.00630182	117.9364658	4	5.42992785	Local Road
osgb4000000019400961	8	296	2.702702703	3	B	10974	132693	12.0915801	C	1.0484332	78.32356102	3	5.109584491	Local Road
osgb4000000019400962	11	376	2.925531915	3	B	11970	141607	11.83015873	B	1.025765952	19.39295845	1	4.403743686	Local Road
osgb4000000019400963	7	178	3.93258427	4	C	6034	74218	12.29996685	C	1.066501938	31.33759695	1	5.59799937	Local Road
osgb4000000019400964	10	250	4	4	C	9600	135337	14.09760417	D	1.22237095	128.3765056	3	6.541572328	Local Road
osgb4000000019400965	13	483	2.691511387	3	B	17225	200734	11.65364296	B	1.010460675	146.8485906	4	6.059055013	Local Road
osgb4000000019400966	7	256	2.734375	3	B	9068	111113	12.25330834	C	1.062456285	91.52378888	2	6.764753834	Local Road
osgb4000000019400970	19	548	3.467153285	3.5	C	24065	331737	13.78504052	D	1.195269272	511.0235167	11	6.815913977	Minor Road
osgb4000000019400971	15	328	4.573170732	5	D	11224	124595	11.10076622	B	0.962521999	45.01301993	2	4.744102651	Minor Road
osgb4000000019400999	12	431	2.784222738	3	B	16409	216152	13.17277104	C	1.142180789	219.8779784	5	6.63140978	Minor Road
osgb4000000019401006	8	320	2.5	2.5	A	11670	159967	13.7075407	D	1.188549441	312.9806994	3	10.21405403	Local Road
osgb4000000019401007	10	528	1.893939394	2	A	22803	299254	13.12344867	C	1.137904159	410.2923882	10	6.405406999	Local Road
osgb4000000019401008	10	322	3.105590062	3.5	B	11044	117792	10.66570083	A	0.924798477	18.59665462	2	3.049315876	Local Road
osgb4000000019401009	12	436	2.752293578	3	B	19316	268714	13.91147235	D	1.206231887	410.7437918	9	6.755605013	Local Road
osgb4000000019401010	20	714	2.801120448	3	B	26956	283348	10.51150022	A	0.911428095	82.22767801	8	3.206003704	Local Road
osgb4000000019401012	17	578	2.941176471	3	B	22162	232877	10.50794152	A	0.911119528	97.53016068	7	3.732677336	Local Road
osgb4000000019402731	9	338	2.662721893	3	B	12212	145782	11.93760236	B	1.035082143	38.3924504	3	3.577357051	Minor Road
osgb4000000019402732	13	463	2.807775378	3	B	15290	213300	13.95029431	D	1.20959805	102.6592886	2	7.164470971	Local Road
osgb4000000019402733	8	303	2.640264026	3	B	9769	139524	14.28232163	D	1.238387378	74.14938652	1	8.611003805	Local Road
osgb4000000019402734	10	269	3.717472119	4	C	8771	103272	11.77425607	B	1.020918761	17.10261396	1	4.135530674	Local Road
osgb4000000019402735	8	339	2.359882006	2.5	A	11550	129655	11.22554113	B	0.973340946	24.49263117	2	3.499473616	Local Road
osgb4000000019402736	11	513	2.144249513	2.5	A	18195	212744	11.69244298	B	1.013824935	66.22612408	4	4.06897174	Local Road
osgb4000000019402737	18	447	4.026845638	4.5	C	18899	336864	17.82443516	D	1.545515924	879.1814068	8	10.48320923	Local Road
osgb4000000019402738	10	293	3.412969283	3.5	C	10178	140870	13.84063667	D	1.200089887	136.5414442	2	8.262609884	Local Road
osgb4000000019402739	17	413	4.11622276	4.5	D	16497	225731	13.68315451	D	1.18643497	266.0670594	6	6.659167358	Local Road
osgb4000000019402740	23	534	4.307116105	4.5	D	17360	204230	11.76440092	B	1.020064244	38.42484807	2	4.383197923	Local Road
osgb4000000019402741	8	328	2.43902439	2.5	A	13335	173816	13.03457068	C	1.130197752	214.7519109	5	6.553654109	Minor Road
osgb4000000019402742	19	491	3.869653768	4	C	18191	217298	11.94535759	B	1.035754582	114.5732624	5	4.786925159	Local Road
osgb4000000019402743	14	392	3.571428571	4	C	15226	228070	14.97898332	D	1.298793316	254.3354873	5	7.13211732	Local Road
osgb4000000019402744	21	583	3.602058319	4	C	20264	279658	13.80073036	D	1.196629703	103.1623083	4	5.078442386	A Road
osgb4000000019402745	11	396	2.777777778	3	B	14661	177935	12.13662097	C	1.052338591	138.8791187	4	5.892349249	Local Road
osgb4000000019402746	16	409	3.91198044	4	C	16464	179712	10.9154519	A	0.946453819	64.22221315	6	3.271651294	Local Road
osgb4000000019402747	8	253	3.162055336	3.5	B	8934	114231	12.78609805	C	1.10865326	80.05195067	2	6.326608518	Local Road
osgb4000000019402748	6	171	3.50877193	4	C	5814	124916	21.48538012	D	1.862948072	680.6443511	1	26.08916156	A Road
osgb4000000019402749	14	386	3.626943005	4	C	14354	193016	13.44684409	D	1.165945035	113.7974418	4	5.333794189	Local Road
osgb4000000019402750	14	387	3.617571059	4	C	14424	207648	14.39600666	D	1.248244746	197.0787717	4	7.019237346	Local Road
osgb4000000019402751	8	246	3.25203252	3.5	C	8067	112498	13.9454568	D	1.2091786	57.0695427	1	7.554438609	Local Road
osgb4000000019402752	10	349	2.865329513	3	B	13272	182194	13.72769741	D	1.190297183	328.00706	4	9.055482594	Local Road
osgb4000000019402753	12	490	2.448979592	2.5	A	20308	223444	11.00275753	A	0.954023891	95.99419487	8	3.463996876	Local Road
osgb4000000019402754	17	494	3.441295547	3.5	C	18276	241891	13.23544539	C	1.147615139	177.9226526	5	5.965277071	Local Road
osgb4000000019402755	8	246	3.25203252	3.5	C	10182	125211	12.29728933	C	1.066269777	124.550214	4	5.580103359	Minor Road
osgb4000000019402756	15	318	4.716981132	5	D	11629	214114	18.41207327	D	1.596468678	576.5434153	3	13.86294119	Local Road
osgb4000000019402757	34	684	4.970760234	5	D	26752	547943	20.48231908	D	1.775974948	3117.234442	9	18.61073299	B Road
osgb4000000019402758	33	871	3.788748565	4	C	33057	590168	17.85304172	D	1.547996334	2066.490649	10	14.37529356	Local Road
osgb4000000019402759	7	304	2.302631579	2.5	A	9815	124716	12.70667346	C	1.101766536	98.79740325	1	9.939688287	Local Road
osgb4000000019402760	11	288	3.819444444	4	C	10731	160726	14.97772808	D	1.298684477	207.0232661	3	8.307090667	Local Road
osgb4000000019402762	14	415	3.373493976	3.5	C	14536	190608	13.11282334	C	1.136982861	164.948871	3	7.415049359	Local Road
osgb4000000019402763	17	300	5.666666667	6	D	10384	187081	18.01627504	D	1.562149921	490.1414168	2	15.65473438	Local Road
osgb4000000019402764	22	500	4.4	4.5	D	20594	326006	15.8301447	D	1.372595569	344.4572387	8	6.561795093	Minor Road
osgb4000000019402765	15	415	3.614457831	4	C	15920	333275	20.9343593	D	1.81517032	896.4832245	5	13.39016971	Minor Road
osgb4000000019402766	10	303	3.300330033	3.5	C	11175	244474	21.87686801	D	1.89689309	997.3731875	3	18.23342341	Local Road
osgb4000000019402767	20	260	7.692307692	8	D	8499	220324	25.92352041	D	2.247769047	1000.050393	1	31.62357337	Local Road
osgb4000000019402768	22	329	6.686930091	7	D	11227	232277	20.68914225	D	1.793908111	1441.248832	2	26.84444851	Local Road
osgb4000000019402769	23	599	3.839732888	4	C	24273	411471	16.95179829	D	1.469851582	1641.039152	9	13.50324715	Local Road
osgb4000000019402770	8	263	3.041825095	3.5	B	9272	231264	24.94219154	D	2.162680269	1603.284724	2	28.3132895	Local Road
osgb4000000019402772	14	365	3.835616438	4	C	16525	310640	18.79818457	D	1.629947504	1260.406622	8	12.55192526	B Road
osgb4000000019402773	0	112	0	0	Z	4035	92790	22.99628253	D	1.993954958	237.067892	1	15.39700919	Local Access Road
osgb4000000019402774	22	276	7.971014493	8	D	8956	291201	32.51462707	D	2.8192688	471.1553242	1	21.7061126	Restricted Local Access Road
osgb4000000019402775	13	401	3.241895262	3.5	C	16858	387259	22.97182347	D	1.991834169	1118.960907	7	12.6432416	Minor Road
osgb4000000019402776	43	446	9.641255605	10	D	18253	761965	41.74464472	D	3.619582478	6806.332943	7	31.18225902	Local Access Road
osgb4000000019402777	38	573	6.631762653	7	D	24804	947716	38.20819223	D	3.312944787	6475.67718	11	24.26309802	Minor Road
osgb4000000019402778	17	569	2.987697715	3	B	21266	301411	14.17337534	D	1.228940895	227.974848	6	6.164073977	Minor Road
osgb4000000019402779	16	368	4.347826087	4.5	D	13824	211173	15.27582465	D	1.324531748	311.5300615	4	8.825107103	Local Road
osgb4000000019402780	15	688	2.180232558	2.5	A	24754	323216	13.05712208	C	1.132153133	232.4228791	6	6.223917297	Minor Road
osgb4000000019402781	13	638	2.037617555	2.5	A	22594	306939	13.58497831	D	1.177922337	370.0048595	5	8.602381757	Local Road
osgb4000000019402782	10	385	2.597402597	3	A	13649	169696	12.43285222	C	1.078024124	107.127768	3	5.975722216	Local Road
osgb4000000019402783	6	215	2.790697674	3	B	7865	86959	11.05645264	A	0.95867967	22.3324123	2	3.34158737	Local Road
osgb4000000019402784	7	340	2.058823529	2.5	A	12953	183712	14.1829692	D	1.229772756	215.8605465	4	7.346096694	Minor Road
osgb4000000019402785	10	381	2.624671916	3	A	14186	158517	11.17418582	B	0.968888044	74.70722987	4	4.321667209	Local Road
osgb4000000019402786	59	2011	2.933863749	3	B	84801	1222461	14.41564368	D	1.249947428	2227.352436	35	7.977383094	Minor Road
osgb4000000019402787	12	374	3.20855615	3.5	B	12589	165334	13.13321153	C	1.138750675	157.8681088	2	8.884483912	Local Road
osgb4000000019402788	10	304	3.289473684	3.5	C	13277	234761	17.68178052	D	1.533146668	374.6269573	6	7.901760957	B Road
osgb4000000019402789	24	416	5.769230769	6	D	18757	402922	21.4811537	D	1.86258161	1045.519891	9	10.77816667	B Road
osgb4000000019402790	10	338	2.958579882	3	B	12238	149499	12.21596666	C	1.059218474	57.37166093	3	4.373086665	Minor Road
osgb4000000019402791	17	474	3.58649789	4	C	17002	211294	12.42759675	C	1.077568434	129.4483637	4	5.688768842	Local Road
osgb4000000019402792	9	271	3.32103321	3.5	C	9515	127368	13.38602207	D	1.160671297	88.8774716	2	6.666238505	Local Road
osgb4000000019402793	11	333	3.303303303	3.5	C	13488	180120	13.35409253	D	1.15790276	198.5354664	5	6.301356463	Local Road
osgb4000000019402794	12	471	2.547770701	3	A	19001	240340	12.64880796	C	1.096749151	271.2114482	7	6.224507419	Local Road
osgb4000000019402795	10	313	3.194888179	3.5	B	10141	111572	11.0020708	A	0.953964346	16.72605823	1	4.089750387	Local Road
osgb4000000019402796	9	296	3.040540541	3.5	B	9574	118774	12.40589095	C	1.075686374	41.83107455	1	6.467694686	Local Road
osgb4000000019402797	7	313	2.236421725	2.5	A	12171	218028	17.91372936	D	1.55325842	196.5054068	4	7.009019311	B Road
osgb4000000019402798	13	451	2.88248337	3	B	14929	171128	11.46279054	B	0.993912299	43.6195377	2	4.670093024	Local Road
osgb4000000019402799	9	353	2.549575071	3	A	13359	167489	12.53754024	C	1.087101382	78.99877054	4	4.444062627	Minor Road
osgb4000000019402800	7	273	2.564102564	3	A	10297	128143	12.44469263	C	1.079050779	150.9129431	3	7.092553444	Local Road
osgb4000000019402801	39	983	3.967446592	4	C	40680	584967	14.37971976	D	1.246832547	803.979005	16	7.088630884	Minor Road
osgb4000000019402802	10	433	2.309468822	2.5	A	16451	210078	12.7699228	C	1.107250741	236.4772153	5	6.877168244	Local Road
osgb4000000019402803	20	720	2.777777778	3	B	26461	336374	12.71206682	C	1.102234182	321.7972692	7	6.780194574	Local Road
osgb4000000019402804	16	388	4.12371134	4.5	D	15145	226281	14.94097062	D	1.295497322	416.4173369	5	9.125977612	Local Road
osgb4000000019402805	9	364	2.472527473	2.5	A	14418	172994	11.99847413	C	1.040360195	221.5808291	5	6.657038818	Local Road
osgb4000000019402806	12	385	3.116883117	3.5	B	13631	160988	11.8104321	B	1.024055502	141.4295599	3	6.866089617	Local Road
osgb4000000019402807	8	276	2.898550725	3	B	11749	149808	12.75070219	C	1.105584166	138.055681	5	5.254629977	Local Road
osgb4000000019402808	18	641	2.808112324	3	B	22699	309357	13.62866206	D	1.181710054	197.0747625	5	6.278132883	Minor Road
osgb4000000019402809	12	312	3.846153846	4	C	10066	133919	13.30409299	D	1.153567414	61.08366495	1	7.81560394	Local Road
osgb4000000019402810	6	276	2.173913043	2.5	A	11094	149914	13.51307013	D	1.171687343	136.0147407	4	5.831267887	Local Road
osgb4000000019402811	10	327	3.058103976	3.5	B	11896	148734	12.5028581	C	1.084094174	92.52041014	3	5.55338966	Minor Road
osgb4000000019402812	10	356	2.808988764	3	B	11385	152903	13.4302152	D	1.164503182	29.16159912	1	5.400148065	Local Road
osgb4000000019402813	13	550	2.363636364	2.5	A	19263	243291	12.62996418	C	1.09511525	173.5721792	4	6.587339736	Local Road
osgb4000000019402814	16	458	3.493449782	3.5	C	15848	200679	12.66273347	C	1.0979566	69.78366298	3	4.822988803	Local Road
osgb4000000019402815	11	421	2.612826603	3	A	16095	224777	13.9656415	D	1.21092877	335.6516793	5	8.193310434	Minor Road
osgb4000000019402817	21	636	3.301886792	3.5	C	22509	335859	14.92109823	D	1.293774233	309.6806679	5	7.869951308	Local Road
osgb4000000019402818	15	432	3.472222222	3.5	C	14345	160071	11.15866155	B	0.967541971	35.60075829	2	4.219049555	Minor Road
osgb4000000019402819	12	481	2.494802495	2.5	A	17964	245716	13.67824538	D	1.186009311	245.7017671	5	7.010018075	Minor Road
osgb4000000019402820	11	363	3.03030303	3.5	B	11578	151200	13.0592503	C	1.132337666	39.37548405	1	6.274988769	Local Road
osgb4000000019402821	12	309	3.883495146	4	C	9964	140871	14.13799679	D	1.225873302	69.73517206	1	8.350758772	Local Road
osgb4000000019402822	11	265	4.150943396	4.5	D	8636	118052	13.66975452	D	1.185273087	47.30571328	1	6.877914893	Local Road
osgb4000000019402823	20	532	3.759398496	4	C	18042	243872	13.516905	D	1.172019856	148.841376	3	7.043705842	B Road
osgb4000000019402824	14	547	2.559414991	3	A	19211	232638	12.10962469	C	1.049997806	87.7778531	4	4.684491784	Local Road
osgb4000000019402825	15	358	4.189944134	4.5	D	13552	161501	11.917134	B	1.033307379	79.96664272	4	4.471203494	Local Road
osgb4000000019402826	11	247	4.453441296	4.5	D	10871	147404	13.55937816	D	1.175702607	99.3277792	5	4.457079295	Local Road
osgb4000000019402827	11	252	4.365079365	4.5	D	9662	122345	12.66249224	C	1.097935683	52.92676411	3	4.200268408	Local Road
osgb4000000019402828	23	596	3.859060403	4	C	19918	273707	13.74169093	D	1.191510529	255.8263113	3	9.23447005	Local Road
osgb4000000019402829	13	316	4.113924051	4.5	D	10183	147460	14.48099774	D	1.255614128	74.49475332	1	8.631034313	Local Road
osgb4000000019402830	11	351	3.133903134	3.5	B	12587	171945	13.66052276	D	1.184472623	105.0225824	3	5.916715937	B Road
osgb4000000019402831	15	569	2.636203866	3	B	18434	245556	13.32082022	D	1.155017794	101.0654158	2	7.108636147	Local Road
osgb4000000019402832	10	305	3.278688525	3.5	C	11253	167243	14.86208122	D	1.288657004	258.1947726	3	9.277118313	Local Road
osgb4000000019402833	11	397	2.770780856	3	B	13320	175036	13.14084084	C	1.139412195	58.05298285	2	5.387623913	Local Road
osgb4000000019402834	9	268	3.358208955	3.5	C	8748	115233	13.17249657	C	1.14215699	51.39216994	1	7.168833235	Local Road
osgb4000000019402835	11	329	3.343465046	3.5	C	10572	146305	13.83891411	D	1.199940528	54.49438808	1	7.382031433	Local Road
osgb4000000019402836	9	254	3.543307087	4	C	9015	129354	14.34875208	D	1.24414741	89.62428368	2	6.694187168	Local Road
osgb4000000019402837	14	382	3.664921466	4	C	12144	166677	13.72504941	D	1.190067581	56.67415514	1	7.528223903	Local Road
osgb4000000019402838	12	360	3.333333333	3.5	C	11508	156971	13.64016336	D	1.182707306	55.42691315	1	7.444925328	Local Road
osgb4000000019402839	9	335	2.686567164	3	B	10762	151751	14.10063185	D	1.222633474	59.41237834	1	7.707942549	Local Road
osgb4000000019402840	10	321	3.115264798	3.5	B	10323	138988	13.46391553	D	1.16742526	41.76221142	1	6.462368871	Local Road
osgb4000000019402841	10	304	3.289473684	3.5	C	9819	137152	13.96802118	D	1.211135107	58.86159066	1	7.672130777	Local Road
osgb4000000019402842	10	331	3.021148036	3.5	B	12022	169870	14.12992846	D	1.225173716	184.405096	3	7.840176358	Local Road
osgb4000000019402843	14	394	3.553299492	4	C	16638	339946	20.43190287	D	1.771603475	483.6759272	7	8.312434122	B Road
osgb4000000019402844	5	382	1.308900524	1.5	A	13544	193785	14.30781158	D	1.240597553	140.1085821	3	6.83394913	Local Road
osgb4000000019402845	7	317	2.208201893	2.5	A	11593	177363	15.29914604	D	1.326553892	162.5485034	3	7.360899026	Local Road
osgb4000000019402846	34	628	5.414012739	5.5	D	31259	708313	22.65949007	D	1.964752455	2184.972096	18	11.01759223	A Road
osgb4000000019402847	17	656	2.591463415	3	A	27381	558471	20.3962967	D	1.768516145	1545.617163	11	11.85371887	Local Road
osgb4000000019402848	29	364	7.967032967	8	D	13714	280668	20.46580137	D	1.774542736	518.3538934	4	11.38369331	Local Road
osgb4000000019402849	50	556	8.992805755	9	D	23574	601674	25.52277933	D	2.213021706	1690.284555	10	13.0010944	Local Road
osgb4000000019402850	74	1858	3.98277718	4	C	65421	1784997	27.28477095	D	2.365799961	3366.7548	14	15.50749773	A Road
osgb4000000019402851	32	451	7.095343681	7.5	D	17675	462727	26.1797454	D	2.269985728	1823.200395	6	17.43177365	Local Road
osgb4000000019402852	21	357	5.882352941	6	D	14199	406441	28.62462145	D	2.481975328	5057.453852	5	31.80394269	Local Road
osgb4000000019402853	13	336	3.869047619	4	C	14908	385325	25.84686075	D	2.241122062	3325.948577	7	21.79760333	Local Road
osgb4000000019402854	10	384	2.604166667	3	A	13610	173193	12.72542248	C	1.103392221	251.8163127	3	9.161810459	Local Road
osgb4000000019402855	11	355	3.098591549	3.5	B	12743	208619	16.37126265	D	1.419514667	289.2887564	3	9.819856692	Local Road
osgb4000000019402856	15	434	3.456221198	3.5	C	19244	399226	20.74547911	D	1.798792952	934.8505346	9	10.19177519	B Road
osgb4000000019402857	24	617	3.889789303	4	C	26079	501313	19.22286131	D	1.666770251	919.0934208	11	9.140784832	B Road
osgb4000000019402858	21	437	4.805491991	5	D	16596	252662	15.22427091	D	1.320061641	325.7697825	5	8.071800078	Local Road
osgb4000000019402859	26	850	3.058823529	3.5	B	32453	594862	18.32995409	D	1.589348312	1819.983087	10	13.49067488	Local Road
osgb4000000019402860	17	306	5.555555556	6	D	13358	203416	15.22802815	D	1.320387423	566.898767	6	9.720243199	Local Road
osgb4000000019402861	14	365	3.835616438	4	C	15124	208236	13.76857974	D	1.193841996	535.5272098	6	9.447461827	Local Road
osgb4000000019402862	13	391	3.324808184	3.5	C	14543	206555	14.20305302	D	1.231514178	194.5438873	4	6.973949514	Minor Road
osgb4000000019402863	15	1113	1.347708895	1.5	A	42354	1261180	29.77711668	D	2.581905548	2091.18855	13	12.68308549	A Road
osgb4000000019402864	12	378	3.174603175	3.5	B	14803	227811	15.38951564	D	1.334389633	155.5921269	5	5.578389138	Local Road
osgb4000000019402865	12	274	4.379562044	4.5	D	9609	175739	18.2889999	D	1.585797268	120.5052307	2	7.762255817	Local Road
osgb4000000019402866	9	241	3.734439834	4	C	9292	223704	24.07490314	D	2.087479679	1606.717495	3	23.14243933	Local Road
osgb4000000019402867	8	264	3.03030303	3.5	B	10723	203287	18.95803413	D	1.643807694	412.8041842	4	10.15879156	Local Road
osgb4000000019402868	12	408	2.941176471	3	B	14351	191735	13.360393	D	1.15844906	100.0530786	3	5.775034736	Minor Road
osgb4000000019402869	10	319	3.134796238	3.5	B	12332	149756	12.14369121	C	1.052951635	71.51194305	4	4.22823672	Local Road
osgb4000000019402870	2	99	2.02020202	2.5	A	4373	47287	10.81340041	A	0.937605169	21.11684684	2	3.249372773	Local Road
osgb4000000019402872	14	493	2.839756592	3	B	17525	231650	13.21825963	C	1.146125	208.1301941	4	7.213359033	Local Road
osgb4000000019402873	13	365	3.561643836	4	C	12260	228588	18.64502447	D	1.616667343	807.9712508	3	16.4110862	Local Road
osgb4000000019402874	15	359	4.178272981	4.5	D	13556	254761	18.79322809	D	1.62951774	1225.01273	4	17.50009093	Minor Road
osgb4000000019402875	18	494	3.643724696	4	C	18315	356485	19.46410046	D	1.687687546	1000.69847	5	14.14707369	Minor Road
osgb4000000019402876	14	385	3.636363636	4	C	14336	205585	14.34047154	D	1.243429423	214.5112295	4	7.32310094	Local Road
osgb4000000019402877	10	261	3.831417625	4	C	8535	113627	13.31306385	D	1.154345257	36.30433432	1	6.025307819	Local Road
osgb4000000019402878	14	407	3.43980344	3.5	C	14279	194438	13.61706002	D	1.180704068	180.879543	3	7.764868382	Local Road
osgb4000000019402879	16	573	2.792321117	3	B	22104	314708	14.23760405	D	1.234510019	245.0808285	7	5.917055596	B Road
osgb4000000019402880	12	335	3.582089552	4	C	12838	195167	15.20229008	D	1.318155734	157.4429462	4	6.273813557	B Road
osgb4000000019402882	19	333	5.705705706	6	D	12771	221947	17.37898363	D	1.506891844	267.3222102	4	8.174995568	Local Road
osgb4000000019402883	9	314	2.866242038	3	B	11504	145112	12.61404729	C	1.093735133	82.01292713	3	5.228541133	Local Road
osgb4000000019402884	9	328	2.743902439	3	B	12607	190433	15.1053383	D	1.309749268	148.8311055	4	6.099817733	Minor Road
osgb4000000019402885	41	942	4.352441614	4.5	D	38678	643479	16.63682197	D	1.442540706	890.8419287	15	7.706455859	Local Road
osgb4000000019402886	7	234	2.991452991	3	B	7729	122570	15.85845517	D	1.375050305	51.05746538	1	7.145450677	Local Road
osgb4000000019402887	9	314	2.866242038	3	B	11508	315372	27.40458811	D	2.376189033	449.9503864	3	12.24677354	Local Road
osgb4000000019402888	10	313	3.194888179	3.5	B	10782	189380	17.56445928	D	1.522974012	185.7834318	2	9.638034857	Local Road
osgb4000000019402889	13	422	3.08056872	3.5	B	15454	231923	15.00731202	D	1.301249633	342.3150169	4	9.250878565	Local Road
osgb4000000019402890	19	576	3.298611111	3.5	C	22169	386380	17.42884208	D	1.511214955	582.3624528	7	9.121109368	Local Road
osgb4000000019402891	9	249	3.614457831	4	C	10247	157397	15.36030058	D	1.331856462	168.3524789	4	6.487535721	Local Road
osgb4000000019402892	17	513	3.313840156	3.5	C	20202	252964	12.52173052	C	1.085730558	424.0585332	7	7.783302027	Local Road
osgb4000000019402893	19	522	3.639846743	4	C	19759	250581	12.68186649	C	1.099615581	213.742814	6	5.968567862	Local Road
osgb4000000019402894	18	689	2.612481858	3	A	26246	365292	13.91800655	D	1.206798453	383.6003664	8	6.924597158	Local Road
osgb4000000019402895	13	375	3.466666667	3.5	C	13366	204031	15.26492593	D	1.323586745	138.1981287	3	6.787196985	B Road
osgb4000000019402896	30	1136	2.64084507	3	B	43833	1221109	27.85821185	D	2.415521707	1909.582177	14	11.67898655	A Road
osgb4000000019402897	7	220	3.181818182	3.5	B	7976	117104	14.68204614	D	1.273046574	85.75803536	2	6.548207211	Minor Road
osgb4000000019402898	10	311	3.215434084	3.5	B	14225	212654	14.94931459	D	1.296220809	319.2575849	7	6.753386292	Local Road
osgb4000000019402899	15	428	3.504672897	4	C	14218	204970	14.41623294	D	1.249998521	140.0224827	2	8.367272038	Local Road
osgb4000000019402900	33	1284	2.570093458	3	A	46099	1099160	23.84346732	D	2.06741241	3180.302361	11	17.00348189	A Road
osgb4000000019402901	6	209	2.870813397	3	B	7658	105051	13.71781144	D	1.189439993	35.31907237	2	4.202325093	Local Road
osgb4000000019402902	6	673	0.891530461	1	A	22264	569908	25.59773626	D	2.219521049	528.4063057	3	13.27160259	A Road
osgb4000000019402903	12	386	3.10880829	3.5	B	12952	205672	15.87955528	D	1.376879847	128.8936636	2	8.027878412	Local Road
osgb4000000019402904	13	661	1.966717095	2	A	21914	274404	12.52185817	C	1.085741626	99.29572139	3	5.753135997	Local Road
osgb4000000019402905	14	569	2.460456942	2.5	A	19151	345520	18.04187771	D	1.56436987	576.2802204	3	13.85977658	Local Road
osgb4000000019402906	24	437	5.491990847	5.5	D	15213	231145	15.1939131	D	1.317429385	142.3037409	3	6.887276697	Restricted Local Access Road
osgb4000000019402907	19	467	4.068522484	4.5	C	18204	316227	17.37129202	D	1.506224922	556.4654079	6	9.630380815	Local Road
osgb4000000019402908	16	309	5.177993528	5.5	D	12054	241213	20.01103368	D	1.735110872	515.5364128	4	11.35271347	A Road
osgb4000000019402909	12	378	3.174603175	3.5	B	12722	179627	14.11939947	D	1.22426077	46.85740132	2	4.840320305	Minor Road
osgb4000000019402910	8	209	3.827751196	4	C	7657	115219	15.0475382	D	1.304737553	71.94205997	2	5.997585346	Local Road
osgb4000000019402911	10	321	3.115264798	3.5	B	13800	213101	15.44210145	D	1.338949228	235.6950522	6	6.267575983	Local Road
osgb4000000019402912	15	425	3.529411765	4	C	16241	320957	19.76214519	D	1.713530321	383.4440522	5	8.757214764	B Road
osgb4000000019402913	15	512	2.9296875	3	B	16046	190542	11.87473514	B	1.029631071	25.59667317	1	5.059315484	Local Road
osgb4000000019402914	8	437	1.830663616	2	A	14471	227618	15.72925161	D	1.36384736	220.9291219	2	10.51021222	Local Road
osgb4000000019402915	34	864	3.935185185	4	C	34272	551133	16.08114496	D	1.394359226	1893.969107	12	12.56307124	B Road
osgb4000000019402916	19	341	5.571847507	6	D	13664	313172	22.91949649	D	1.987297016	634.5376161	5	11.26532393	B Road
osgb4000000019402917	6	244	2.459016393	2.5	A	9310	168122	18.05821697	D	1.56578661	297.4235746	3	9.956966985	Local Road
osgb4000000019402919	26	674	3.857566766	4	C	25085	323471	12.89499701	C	1.118095639	216.1447226	7	5.556781219	Minor Road
osgb4000000019402920	11	477	2.306079665	2.5	A	15696	186287	11.86843782	B	1.029085045	72.00866845	2	6.000361174	Local Road
osgb4000000019402921	10	289	3.460207612	3.5	C	11435	176659	15.44897245	D	1.339544997	272.4312547	4	8.252745826	B Road
osgb4000000019402922	12	418	2.870813397	3	B	13225	183174	13.85058601	D	1.200952572	47.91098359	1	6.921776043	Local Road
osgb4000000019402923	12	390	3.076923077	3.5	B	13783	181588	13.17478053	C	1.142355027	291.3893449	3	9.855444263	Local Road
osgb4000000019402924	12	354	3.389830508	3.5	C	12034	176118	14.63503407	D	1.268970265	200.5206556	2	10.01300793	Local Road
osgb4000000019402925	19	515	3.689320388	4	C	18904	238505	12.61664198	C	1.093960113	126.885783	5	5.037574475	B Road
osgb4000000019402926	11	332	3.313253012	3.5	C	11337	168459	14.85922202	D	1.288409088	151.2136831	2	8.695219465	Local Road
osgb4000000019402927	8	238	3.361344538	3.5	C	7843	110479	14.08631901	D	1.22139244	61.95442586	1	7.871113381	Local Road
osgb4000000019402928	8	299	2.675585284	3	B	10373	149232	14.38658055	D	1.24742743	109.5333377	2	7.400450586	Local Road
osgb4000000019402929	9	294	3.06122449	3.5	B	10918	143467	13.14041033	C	1.139374866	109.5853364	3	6.043876691	Minor Road
osgb4000000019402930	30	565	5.309734513	5.5	D	22532	280250	12.43786615	C	1.07845887	174.0555458	8	4.66443386	Local Road
osgb4000000019402931	15	455	3.296703297	3.5	C	17067	202019	11.83681959	B	1.026343501	134.9211916	5	5.194635532	Local Road
osgb4000000019402932	10	256	3.90625	4	C	10437	127710	12.23627479	C	1.060979345	74.57730358	4	4.317907583	Local Road
osgb4000000019402933	14	446	3.139013453	3.5	B	14083	192070	13.63842931	D	1.182556951	60.18042193	1	7.757604136	Local Road
osgb4000000019402934	23	520	4.423076923	4.5	D	16991	239805	14.1136484	D	1.223762109	106.3316365	2	7.291489441	Local Road
osgb4000000019402935	11	422	2.606635071	3	A	16133	228148	14.14169714	D	1.226194151	241.2029687	5	6.945544884	Minor Road
osgb4000000019402936	18	601	2.995008319	3	B	21492	269723	12.54992555	C	1.088175284	264.4663327	5	7.272775711	Local Road
osgb4000000019402937	10	414	2.415458937	2.5	A	15886	204167	12.85200806	C	1.114368166	232.868653	5	6.824494897	Local Road
osgb4000000019402938	12	559	2.146690519	2.5	A	21651	290519	13.41827167	D	1.163467586	375.0973608	7	7.32020063	Local Road
osgb4000000019402939	7	247	2.834008097	3	B	8108	103632	12.78145042	C	1.108250275	53.39426864	1	7.307138198	Local Road
osgb4000000019402940	8	258	3.100775194	3.5	B	8440	96103	11.38661137	B	0.987306978	25.80562643	1	5.079923861	Local Road
osgb4000000019402941	10	325	3.076923077	3.5	B	11152	128864	11.55523673	B	1.001928096	36.03918951	2	4.244949323	Local Road
osgb4000000019402942	11	326	3.374233129	3.5	C	11123	120001	10.78854626	A	0.935450122	26.55682537	2	3.643955637	Local Road
osgb4000000019402943	8	376	2.127659574	2.5	A	13374	163525	12.2270824	C	1.060182294	124.1473429	3	6.43291906	Local Road
osgb4000000019402944	5	259	1.930501931	2	A	9157	105703	11.54340941	B	1.000902576	46.72065616	2	4.833252329	Local Road
osgb4000000019402945	11	326	3.374233129	3.5	C	11879	137075	11.53927098	B	1.000543743	85.82480646	3	5.348669818	Local Road
osgb4000000019402946	9	257	3.501945525	4	C	9086	156811	17.25852961	D	1.496447551	206.3765957	2	10.1581641	Local Road
osgb4000000019402947	14	419	3.341288783	3.5	C	14657	218891	14.93422938	D	1.294912805	206.9000779	3	8.304618753	Local Road
osgb4000000019402948	13	310	4.193548387	4.5	D	13457	253994	18.87448911	D	1.636563697	358.3668076	6	7.728376367	A Road
osgb4000000019402949	18	478	3.765690377	4	C	19223	279813	14.55615669	D	1.262130988	275.2192988	7	6.270330349	Local Road
osgb4000000019402950	21	452	4.646017699	5	D	19787	340187	17.19244959	D	1.490717904	789.1904266	9	9.364177763	Minor Road
osgb4000000019402951	11	255	4.31372549	4.5	D	8354	129423	15.492339	D	1.343305211	52.20469352	1	7.225281553	B Road
osgb4000000019402952	0	448	0	0	Z	15544	208789	13.43212815	D	1.16466905	400.476264	3	11.55387762	Restricted Local Access Road
osgb4000000019402953	7	275	2.545454545	3	A	8949	127835	14.28483629	D	1.238605419	66.90970525	1	8.179835283	Local Road
osgb4000000019402954	14	339	4.12979351	4.5	D	11560	185951	16.08572664	D	1.394756494	186.4715342	2	9.655866979	Local Road
osgb4000000019402955	12	349	3.438395415	3.5	C	11146	148925	13.36129553	D	1.158527316	60.54997873	1	7.781386684	Local Road
osgb4000000019402956	3	135	2.222222222	2.5	A	4737	69011	14.56850327	D	1.263201532	82.91028514	1	9.105508505	Local Road
osgb4000000019402957	11	309	3.55987055	4	C	9976	153327	15.36958701	D	1.332661667	85.90520576	1	9.268506124	Local Road
osgb4000000019402958	10	291	3.436426117	3.5	C	10145	151340	14.91769345	D	1.293479012	184.1779326	2	9.596299615	Local Road
osgb4000000019402959	31	700	4.428571429	4.5	D	26562	437676	16.47752428	D	1.428728369	1035.382935	8	11.37641714	Local Road
osgb4000000019402960	24	505	4.752475248	5	D	18607	283683	15.24603644	D	1.32194888	538.5885689	5	10.37871446	Local Road
osgb4000000019402961	12	395	3.037974684	3.5	B	16051	215091	13.40047349	D	1.161924347	392.7184104	6	8.090307065	Local Road
osgb4000000019402962	20	749	2.670226969	3	B	27829	336047	12.07542492	C	1.047032421	181.4102963	8	4.76196252	Local Road
osgb4000000019402963	9	272	3.308823529	3.5	C	8856	119581	13.50282294	D	1.170798833	44.37262076	1	6.661277712	Local Road
osgb4000000019402964	3	601	0.499168053	0.5	A	19400	271090	13.97371134	D	1.211628487	118.3063822	2	7.691111176	Local Road
osgb4000000019402965	15	386	3.886010363	4	C	13683	179302	13.10399766	C	1.136217607	133.7626694	3	6.677391442	Local Road
osgb4000000019402966	16	529	3.024574669	3.5	B	20082	287395	14.31107459	D	1.240880482	219.9513634	6	6.054631332	Local Road
osgb4000000019402967	14	372	3.76344086	4	C	11842	185777	15.687975	D	1.360268361	41.01909033	1	6.404614768	Local Road
osgb4000000019402968	10	352	2.840909091	3	B	11934	141945	11.89416792	B	1.031316043	44.87234695	2	4.736683805	Local Road
osgb4000000019402969	17	596	2.852348993	3	B	22739	328303	14.43788205	D	1.251875666	391.558458	7	7.479099048	Minor Road
osgb4000000019402970	12	323	3.715170279	4	C	11090	140938	12.70856628	C	1.101930658	57.05719527	2	5.341216869	Local Road
osgb4000000019402971	14	413	3.389830508	3.5	C	15899	211888	13.32712749	D	1.155564683	172.9121984	5	5.880683606	Local Road
osgb4000000019402972	9	254	3.543307087	4	C	9018	100046	11.09403415	B	0.961938277	30.76966617	2	3.922350454	Local Road
osgb4000000019402973	8	291	2.749140893	3	B	10841	131817	12.15911816	C	1.054289271	121.5951983	3	6.366453703	Local Road
osgb4000000019402974	9	312	2.884615385	3	B	10760	138729	12.89302974	C	1.117925062	97.27955245	2	6.974222267	Local Road
osgb4000000019402975	15	619	2.423263328	2.5	A	22757	274903	12.07993145	C	1.047423173	156.0063488	6	5.099123271	Minor Road
osgb4000000019402976	33	1124	2.93594306	3	B	40551	449264	11.07898695	B	0.960633569	209.7577212	10	4.579931454	Local Road
osgb4000000019402977	9	417	2.158273381	2.5	A	17352	212379	12.23945367	C	1.061254978	181.9196105	7	5.097893269	Local Road
osgb4000000019402978	18	382	4.712041885	5	D	14951	184536	12.34271955	C	1.070208927	161.1062119	5	5.676375814	Local Road
osgb4000000019402979	7	278	2.517985612	3	A	9725	93984	9.664164524	A	0.837957559	33.06646735	2	4.066107927	Local Road
osgb4000000019402980	6	227	2.643171806	3	B	8898	87558	9.840188806	A	0.853220221	25.11907252	3	2.893617835	Local Road
osgb4000000019402981	23	443	5.191873589	5.5	D	16755	160247	9.56413011	A	0.829283804	51.66314574	5	3.214440721	Local Road
osgb4000000019402982	7	302	2.317880795	2.5	A	11861	122917	10.36312284	A	0.898562632	42.91398935	4	3.275438496	Local Road
osgb4000000019402983	9	345	2.608695652	3	A	11738	127898	10.89606407	A	0.944772745	25.33770496	2	3.559333151	Local Road
osgb4000000019402984	9	253	3.557312253	4	C	8301	107004	12.89049512	C	1.117705291	38.57528732	1	6.210900685	Local Road
osgb4000000019402985	7	307	2.280130293	2.5	A	11304	132237	11.69824841	B	1.014328311	66.16152949	3	4.696151953	Minor Road
osgb4000000019402986	11	314	3.503184713	4	C	11521	127772	11.09035674	B	0.961619417	46.30724749	3	3.928835599	Local Road
osgb4000000019402987	18	518	3.474903475	3.5	C	19028	270218	14.2010721	D	1.231342418	272.5604746	5	7.383230656	Minor Road
osgb4000000019402988	9	346	2.601156069	3	A	13864	145029	10.46083381	A	0.907034927	53.95832347	5	3.285066924	Local Road
osgb4000000019402989	14	391	3.58056266	4	C	15867	211612	13.33661058	D	1.15638694	178.4380323	6	5.453409214	Local Road
osgb4000000019402990	17	637	2.668759812	3	B	21173	283179	13.3745336	D	1.159675159	117.4700246	3	6.257529455	Local Road
osgb4000000019402991	21	663	3.167420814	3.5	B	21277	281843	13.24636932	C	1.148562327	85.04107177	2	6.520777246	Local Road
osgb4000000019402992	18	622	2.893890675	3	B	20745	281879	13.58780429	D	1.178167371	157.4124415	3	7.243674057	Local Road
osgb4000000019402993	43	1351	3.182827535	3.5	B	51645	752856	14.5775196	D	1.263983318	918.447893	16	7.576476312	Minor Road
osgb4000000019402994	14	499	2.805611222	3	B	20539	228355	11.11811675	B	0.964026424	179.4237933	8	4.735818215	Minor Road
osgb4000000019402995	25	719	3.47705146	3.5	C	25767	382103	14.82916133	D	1.285802595	387.6264265	6	8.037686509	Minor Road
osgb4000000019402996	20	631	3.169572108	3.5	B	21013	296017	14.08732689	D	1.221479831	157.7102946	3	7.250523994	Local Road
osgb4000000019402997	8	312	2.564102564	3	A	12098	135853	11.22937676	B	0.973673524	182.5478093	4	6.755512736	Local Road
osgb4000000019402998	16	545	2.935779817	3	B	21213	320475	15.10748126	D	1.309935079	418.7046025	7	7.734012103	Minor Road
osgb4000000019402999	20	711	2.812939522	3	B	29616	440756	14.88236089	D	1.290415407	705.2526691	12	7.666228262	Minor Road
osgb4000000019403000	7	259	2.702702703	3	B	10522	130569	12.40914275	C	1.07596833	154.3439029	4	6.21176108	Local Road
osgb4000000019403001	14	289	4.844290657	5	D	12124	149969	12.36959749	C	1.072539451	112.1781989	5	4.73662747	Local Road
osgb4000000019403002	8	327	2.44648318	2.5	A	11887	144660	12.16959704	C	1.05519787	81.8476479	3	5.223269982	Local Road
osgb4000000019403003	12	287	4.181184669	4.5	D	9987	126468	12.66326224	C	1.098002449	104.4435714	2	7.226464259	Local Road
osgb4000000019403004	17	609	2.791461412	3	B	22726	231010	10.16500924	A	0.881384656	67.04077029	7	3.094713702	Local Road
osgb4000000019403005	8	600	1.333333333	1.5	A	21454	323689	15.08758274	D	1.308209723	526.9198741	5	10.26566972	A Road
osgb4000000019403006	11	405	2.716049383	3	B	14244	181369	12.73301039	C	1.104050151	122.2359542	3	6.38320594	Local Road
osgb4000000019403007	7	241	2.904564315	3	B	8600	90621	10.53732558	A	0.913667353	20.58674549	2	3.208328653	Local Road
osgb4000000019403008	9	287	3.135888502	3.5	B	9952	108989	10.95146704	A	0.94957661	29.269439	2	3.825535191	Local Road
osgb4000000019403009	11	386	2.849740933	3	B	15714	224913	14.31290569	D	1.241039252	731.6260751	6	11.04253953	Local Road
osgb4000000019403010	9	348	2.586206897	3	A	11843	124125	10.48087478	A	0.908772633	27.39310325	2	3.700885249	Minor Road
osgb4000000019403011	10	377	2.652519894	3	B	12693	120640	9.504451272	A	0.824109189	21.89022161	2	3.308339584	Local Road
osgb4000000019403012	7	279	2.508960573	3	A	9046	92309	10.20439973	A	0.884800116	10.38725015	1	3.222925713	Local Road
osgb4000000019403013	16	554	2.888086643	3	B	25711	297513	11.57142857	B	1.003332053	565.7195977	13	6.596733444	Local Road
osgb4000000019403014	11	470	2.340425532	2.5	A	18943	205398	10.8429499	A	0.940167337	87.3208496	7	3.531912667	Local Road
osgb4000000019403015	7	286	2.447552448	2.5	A	11345	122409	10.78968709	A	0.935549041	42.28863611	4	3.251485665	Local Road
osgb4000000019403016	8	333	2.402402402	2.5	A	10681	113197	10.59797772	A	0.918926361	14.45966823	1	3.802587044	Local Road
osgb4000000019403017	6	238	2.521008403	3	A	9929	136831	13.78094471	D	1.194914134	221.7228331	4	7.445180205	Local Road
osgb4000000019403018	20	715	2.797202797	3	B	25658	279022	10.87465898	A	0.942916758	99.83924091	6	4.079200103	Local Road
osgb4000000019403019	9	413	2.179176755	2.5	A	14456	151343	10.46921693	A	0.907761808	37.39818311	3	3.530730949	Local Road
osgb4000000019403020	8	356	2.247191011	2.5	A	15563	165186	10.61402043	A	0.920317388	70.70026816	7	3.178055743	Local Road
osgb4000000019403021	11	468	2.35042735	2.5	A	17546	189157	10.78063376	A	0.934764048	102.7115611	5	4.532362763	Local Road
osgb4000000019403022	11	637	1.726844584	2	A	24022	253089	10.53571726	A	0.913527899	67.9189584	7	3.114917068	Local Road
osgb4000000019403023	7	342	2.046783626	2.5	A	13073	146667	11.21907749	B	0.972780498	85.16673303	4	4.614291198	Local Road
osgb4000000019403024	14	545	2.568807339	3	A	19808	240935	12.16351979	C	1.054670926	93.99319268	5	4.335739676	Local Road
osgb4000000019403025	12	427	2.81030445	3	B	16974	178528	10.517733	A	0.911968525	132.3612956	6	4.696830413	Local Road
osgb4000000019403026	7	306	2.287581699	2.5	A	11270	124404	11.03850932	A	0.957123846	42.24594799	3	3.752596789	Local Road
osgb4000000019403027	14	413	3.389830508	3.5	C	17200	239654	13.93337209	D	1.208130763	226.5294413	7	5.68870361	Local Road
osgb4000000019403028	20	737	2.713704206	3	B	27682	326253	11.78574525	B	1.021914961	153.5820127	9	4.130940338	Local Road
osgb4000000019403029	16	454	3.524229075	4	C	17799	236384	13.28074611	D	1.15154306	432.8567374	6	8.493691163	Minor Road
osgb4000000019403030	2	560	0.357142857	0.5	A	22345	244792	10.955113	A	0.949892743	162.6303922	8	4.508746947	Local Road
osgb4000000019403031	20	699	2.861230329	3	B	25795	282444	10.94956387	A	0.94941159	164.4086483	7	4.84633364	Local Road
osgb4000000019403032	12	465	2.580645161	3	A	17392	200429	11.52420653	B	0.999237539	168.797036	5	5.810284606	Local Road
osgb4000000019403033	12	349	3.438395415	3.5	C	11873	112836	9.50357955	A	0.824033604	17.53389839	2	2.960903443	Local Road
osgb4000000019403034	21	614	3.42019544	3.5	C	21893	212629	9.712191111	A	0.842121834	46.20874764	5	3.040024593	Local Road
osgb4000000019403035	21	701	2.995720399	3	B	25903	262932	10.15063892	A	0.880138639	67.12003374	7	3.096542628	Local Road
osgb4000000019403036	10	409	2.444987775	2.5	A	15740	163278	10.37344346	A	0.899457509	59.44737086	5	3.448111682	Local Road
osgb4000000019403037	11	366	3.005464481	3.5	B	12496	122736	9.822023047	A	0.851645109	26.22184726	3	2.956453239	Local Road
osgb4000000019403038	10	352	2.840909091	3	B	14714	166258	11.29930678	B	0.979736997	501.4061245	6	9.141536381	Local Road
osgb4000000019403039	24	507	4.733727811	5	D	20096	217707	10.83334992	A	0.939334945	99.47063335	7	3.769627366	Local Road
osgb4000000019403040	15	522	2.873563218	3	B	17719	174192	9.830803093	A	0.852406407	28.36116358	3	3.074690422	Local Road
osgb4000000019403041	11	402	2.736318408	3	B	14138	194527	13.75915971	D	1.193025207	200.2112841	3	8.169277488	Local Road
[truncated: 6,168 more rows]
