# Supplementary material for: Road lighting density and brightness linked with increased cycling rates after-dark
Source: PLoS One. 2020 May 15;15(5):e0233105. doi: 10.1371/journal.pone.0233105 (PMC7228109; doi:10.1371/journal.pone.0233105)
Supplement: S5 Dataset — (ZIP) [file pone.0233105.s005.zip]

Archive with 5 entries (5 files):
- Non-road_cyclesite_segments.dbf
- Non-road_cyclesite_segments.prj
- Non-road_cyclesite_segments.qpj
- Non-road_cyclesite_segments.shp
- Non-road_cyclesite_segments.shx
