# Supplementary material for: Road lighting density and brightness linked with increased cycling rates after-dark
Source: PLoS One. 2020 May 15;15(5):e0233105. doi: 10.1371/journal.pone.0233105 (PMC7228109; doi:10.1371/journal.pone.0233105)
Supplement: S7 Dataset — (R) [file pone.0233105.s007.R]

library(plyr)
library(ggplot2)
library(reshape2)
library(fmsb)
library(dplyr)
library(gridExtra)
library(grid)

#### INSTRUCTIONS ON HOW TO USE CODE AND REPRODUCE ANALYSIS ####
# Download supplementary dataset csv files "S2_Dataset" and "S3_Dataset
# Replace the following file path with the path to the folder you have saveD the two csv files to:

# rootdir <- "REPLACE://THIS_TEXT/WITH_THE/FILE_PATH_OF/THE_FOLDER_CONTAINING/THE_DATAFILES"

# Then you are ready to run the script

setwd(rootdir)

### IMPORT DATASETS ###

dfCountsMaster <- read.csv("S2_Dataset.csv") #Data about cycle counts by year, light condition and whether case or control hour
dfCounts <- dfCountsMaster #Rename dataframe
dfCounts$Hour <- as.character(dfCounts$Hour)
dfCounts$Hour[startsWith(dfCounts$Hour,"Control")] <- "Control" #Combine 14h and 22h control hours into one
df <- read.csv("S3_Dataset.csv") #Data about cycle counter locations and lighting on those road segments


### SUMMARISE CYCLE COUNTS FOR EACH CYCLE COUNTER BY TIME PERIOD (CASE_DAY, CASE_TWILIGHT, CASE_DARK, CONTROL_DAY, CONTROL_TWILIGHT, CONTROL_DARK)
summaryCounts <- ddply(dfCounts,c("Counter"),summarise,
                       Day_Case=sum(Total[Light=="Day"&Hour=="Case"]),
                       Dark_Case=sum(Total[Light=="Dark"&Hour=="Case"]),
                       Day_Control=sum(Total[Light=="Day"&Hour=="Control"]),
                       Dark_Control=sum(Total[Light=="Dark"&Hour=="Control"]),
                       Twilight_Case=sum(Total[Light=="Twilight"&Hour=="Case"]),
                       Twilight_Control=sum(Total[Light=="Twilight"&Hour=="Control"]))

df <- merge(df,summaryCounts,by="Counter") #Merge counts per period with cycle counter and lighting data


### FIG 2 - HISTOGRAM OF LANTERN DENSITY ###

Fig2 <- ggplot(df,aes(x=Light_density))+
  labs(x="\nLanterns per 100 m",y="\nFrequency of roads")+
  geom_histogram(binwidth=1,colour="black",fill="white",size=1)+
  scale_x_continuous(breaks=c(0,2,4,6,8),labels=c("<1","<3","<5","<7","<9"))+
  ggtitle("")+
  theme_bw()+
  theme(axis.line.x=element_line(size=1),
        axis.line.y=element_line(size=1),
        axis.text=element_text(size=20,margin=margin(20,20,20,20,"pt"),colour="black"),
        axis.ticks=element_line(size=1),
        axis.ticks.length=unit(0.5,"cm"),
        axis.title.y=element_text(size=25,vjust=1,margin=margin(0,20,0,0)),
        axis.title.x=element_text(size=25,vjust=1,margin=margin(0,20,0,0)),
        panel.grid.major=element_blank(),
        panel.grid.minor=element_blank(),
        panel.border=element_blank(),
        panel.background=element_blank(),
        plot.title=element_text(size=25,face="bold"))

tiff("Fig2.tiff",units="px",width=2000,height=1500,res=300)
print(Fig2)
dev.off()


### ODDS RATIOS FOR OVERALL EFFECT OF DARKNESS ###

# Summarise cycle counts by year and time period
summaryYears <- melt(dfCounts[,-ncol(dfCounts)],id.vars=c("Counter","OffRoad","Light","Hour"),
                     variable.name="Year",
                     value.name="Count")
summaryYears$Year <- as.factor(gsub('X','',summaryYears$Year))

# Table 4 - Overall counts by case/control hour, light condition in case hour, and year
xtabs(Count~Hour+Year+Light,data=summaryYears)

summaryYears <- ddply(summaryYears,c("Year"),summarise,
                 Day_Case=sum(Count[Light=="Day"&Hour=="Case"]),
                 Day_Control=sum(Count[Light=="Day"&Hour=="Control"]),
                 Dark_Case=sum(Count[Light=="Dark"&Hour=="Case"]),
                 Dark_Control=sum(Count[Light=="Dark"&Hour=="Control"]),
                 Twilight_Case=sum(Count[Light=="Twilight"&Hour=="Case"]),
                 Twilight_Control=sum(Count[Light=="Twilight"&Hour=="Control"]))

# Append odds ratios and confidence intervals
summaryYears$Dark_OR <- (summaryYears$Day_Case/summaryYears$Day_Control)/(summaryYears$Dark_Case/summaryYears$Dark_Control)
summaryYears$Dark_LCI <- exp(log(summaryYears$Dark_OR)-(1.96*sqrt((1/summaryYears$Day_Case)+(1/summaryYears$Day_Control)+(1/summaryYears$Dark_Case)+(1/summaryYears$Dark_Control))))
summaryYears$Dark_UCI <- exp(log(summaryYears$Dark_OR)+(1.96*sqrt((1/summaryYears$Day_Case)+(1/summaryYears$Day_Control)+(1/summaryYears$Dark_Case)+(1/summaryYears$Dark_Control))))
summaryYears$Twilight_OR <- (summaryYears$Day_Case/summaryYears$Day_Control)/(summaryYears$Twilight_Case/summaryYears$Twilight_Control)
summaryYears$Twilight_LCI <- exp(log(summaryYears$Twilight_OR)-(1.96*sqrt((1/summaryYears$Day_Case)+(1/summaryYears$Day_Control)+(1/summaryYears$Twilight_Case)+(1/summaryYears$Twilight_Control))))
summaryYears$Twilight_UCI <- exp(log(summaryYears$Twilight_OR)+(1.96*sqrt((1/summaryYears$Day_Case)+(1/summaryYears$Day_Control)+(1/summaryYears$Twilight_Case)+(1/summaryYears$Twilight_Control))))

### FIG 3 - ODDS RATIOS BY YEAR ###
Fig3 <- ggplot(summaryYears,aes(x=Year,group=1))+
  geom_point(aes(y=Twilight_OR),size=4,stroke=2,shape=1)+
  geom_point(aes(y=Dark_OR),size=4,stroke=2,shape=19)+
  geom_line(aes(y=Twilight_OR,linetype='a'),size=1)+
  geom_errorbar(aes(ymin=Twilight_LCI,ymax=Twilight_UCI),width=0.2,size=1)+
  geom_line(aes(y=Dark_OR,linetype='b'),size=1)+
  geom_errorbar(aes(ymin=Dark_LCI,ymax=Dark_UCI),width=0.2,size=1)+
  geom_hline(yintercept=1,size=1)+
  labs(x="\nYear",y="\nOdds ratio")+
  ylim(c(0.9,1.5))+
  theme_bw()+
  ggtitle("\n\n")+
  scale_linetype_manual(name="Light condition",values=c('a'="longdash",'b'="solid",'a'="longdash",'b'="solid"),labels=c("Twilight","Dark","Twilight","Dark"))+
  scale_shape_manual(name="Light condition",values=c('a'=1,'b'=19,'a'=1,'b'=19),labels=c("Twilight","Dark","Twilight","Dark"))+
  theme(axis.line.x=element_line(size=1),
        axis.line.y=element_line(size=1),
        axis.text=element_text(size=18,margin=margin(20,20,20,20,"pt"),colour="black"),
        axis.ticks=element_line(size=1),
        axis.ticks.length=unit(0.5,"cm"),
        axis.title.y=element_text(size=18,vjust=1,margin=margin(0,20,0,0)),
        axis.title.x=element_text(size=18,vjust=1,margin=margin(0,20,0,0)),
        panel.grid.major=element_blank(),
        panel.grid.minor=element_blank(),
        panel.border=element_blank(),
        panel.background=element_blank(),
        legend.title=element_blank(),
        legend.position=c(-0.2,1),
        legend.justification=c(0,0),
        legend.direction="horizontal",
        legend.text=element_text(size=16),
        legend.key.size=unit(3.5,"cm"),
        legend.key.height=unit(3,"cm"),
        legend.key=element_blank(),
        legend.background=element_blank(),
        plot.title=element_text(size=16,face="bold"),
        strip.text.y=element_text(size=20),
        strip.background=element_blank())

tiff("Fig3.tiff",units="px",width=2250,height=1500,res=300)
print(Fig3)
dev.off()


# Overall odds ratios (all years combined)
twilightOR <- oddsratio(as.numeric(sum(summaryYears$Day_Case)),as.numeric(sum(summaryYears$Day_Control)),as.numeric(sum(summaryYears$Twilight_Case)),as.numeric(sum(summaryYears$Twilight_Control)))
darkOR <- oddsratio(as.numeric(sum(summaryYears$Day_Case)),as.numeric(sum(summaryYears$Day_Control)),as.numeric(sum(summaryYears$Dark_Case)),as.numeric(sum(summaryYears$Dark_Control)))


### CATEGORISATION OF CYCLE COUNTER ROADS INTO NONE, LOW AND HIGH LANTERN DENSITY ###

# Median lantern density for roads with cycle counters (excluding roads that had no lighting at all)
MedianLanternDensity <- median(df[df$Light_density>0,]$Light_density)

# Assigning each counter location to none, low or high lantern density
df$Lantern_density_group <- factor(ifelse(df$Light_density==0,"None",ifelse(df$Light_density<MedianLanternDensity,"Low","High")),
                                   levels=c("None","Low","High"))


### CALCULATION OF ODDS RATIOS BY LANTERN DENSITY CATEGORY ###

# Table 5 - number of counters, median lantern density, median brightness factor, and odds ratios, by lantern density category
summaryLDGroup <- ddply(df,c("Lantern_density_group"),summarise,
                 CountersN=length(Counter),
                 MedianBF=median(BrightFactor),
                 MedianDensity=median(Light_density),
                 Day_Case=sum(Day_Case),
                 Day_Control=sum(Day_Control),
                 Dark_Case=sum(Dark_Case),
                 Dark_Control=sum(Dark_Control),
                 Twilight_Case=sum(Twilight_Case),
                 Twilight_Control=sum(Twilight_Control))

summaryLDGroup$Dark_OR <- (summaryLDGroup$Day_Case/summaryLDGroup$Dark_Case)/(summaryLDGroup$Day_Control/summaryLDGroup$Dark_Control)
summaryLDGroup$Dark_LCI <- exp(log(summaryLDGroup$Dark_OR)-(1.96*sqrt((1/summaryLDGroup$Day_Case)+(1/summaryLDGroup$Day_Control)+(1/summaryLDGroup$Dark_Case)+(1/summaryLDGroup$Dark_Control))))
summaryLDGroup$Dark_UCI <- exp(log(summaryLDGroup$Dark_OR)+(1.96*sqrt((1/summaryLDGroup$Day_Case)+(1/summaryLDGroup$Day_Control)+(1/summaryLDGroup$Dark_Case)+(1/summaryLDGroup$Dark_Control))))
summaryLDGroup$Twilight_OR <- (summaryLDGroup$Day_Case/summaryLDGroup$Twilight_Case)/(summaryLDGroup$Day_Control/summaryLDGroup$Twilight_Control)
summaryLDGroup$Twilight_LCI <- exp(log(summaryLDGroup$Twilight_OR)-(1.96*sqrt((1/summaryLDGroup$Day_Case)+(1/summaryLDGroup$Day_Control)+(1/summaryLDGroup$Twilight_Case)+(1/summaryLDGroup$Twilight_Control))))
summaryLDGroup$Twilight_UCI <- exp(log(summaryLDGroup$Twilight_OR)+(1.96*sqrt((1/summaryLDGroup$Day_Case)+(1/summaryLDGroup$Day_Control)+(1/summaryLDGroup$Twilight_Case)+(1/summaryLDGroup$Twilight_Control))))


### TARONE'S TEST OF HOMOGENEITY TO COMPARE ODDS RATIOS ###
### CODE FOR TARONE'S TEST TAKEN FROM https://github.com/avrilcoghlan/LittleBookofRBiomedicalStats/blob/master/src/biomedicalstats.rst ###
calcTaronesTest <- function(mylist,referencerow=2){
  require("metafor")
  numstrata <- length(mylist)
  # make an array "ntrt" of the number of people in the exposed group, in each stratum
  # make an array "nctrl" of the number of people in the unexposed group, in each stratum
  # make an array "ptrt" of the number of people in the exposed group that have the disease,
  # in each stratum
  # make an array "pctrl" of the number of people in the unexposed group that have the disease,
  # in each stratum
  # make an array "htrt" of the number of people in the exposed group that don't have the
  # disease, in each stratum
  # make an array "hctrl" of the number of people in the unexposed group that don't have the
  # disease, in each stratum
  ntrt <- vector()
  nctrl <- vector()
  ptrt <- vector()
  pctrl <- vector()
  htrt <- vector()
  hctrl <- vector()
  if (referencerow == 1) { nonreferencerow <- 2 }
  else                   { nonreferencerow <- 1 }
  for (i in 1:numstrata)
  {
    mymatrix <- mylist[[i]]
    DiseaseUnexposed <- mymatrix[referencerow,1]
    ControlUnexposed <- mymatrix[referencerow,2]
    totUnexposed <- DiseaseUnexposed + ControlUnexposed
    nctrl[i] <- totUnexposed
    pctrl[i] <- DiseaseUnexposed
    hctrl[i] <- ControlUnexposed
    DiseaseExposed <- mymatrix[nonreferencerow,1]
    ControlExposed <- mymatrix[nonreferencerow,2]
    totExposed <- DiseaseExposed + ControlExposed
    ntrt[i] <- totExposed
    ptrt[i] <- DiseaseExposed
    htrt[i] <- ControlExposed
  }
  # calculate Tarone's test of homogeneity, using the rma.mh function from the
  # "metafor" package
  tarone <- rma.mh(ptrt, htrt, pctrl, hctrl, ntrt, nctrl)
  pvalue <- tarone$TAp
  print(paste("Pvalue for Tarone's test =", pvalue))
}

### COMPARISON OF DENSITY GROUPS, TARONE'S TEST ###

None <- matrix(c(summaryLDGroup[summaryLDGroup$Lantern_density_group=="None",]$Day_Case,
                 summaryLDGroup[summaryLDGroup$Lantern_density_group=="None",]$Twilight_Case,
                 summaryLDGroup[summaryLDGroup$Lantern_density_group=="None",]$Day_Control,
                 summaryLDGroup[summaryLDGroup$Lantern_density_group=="None",]$Twilight_Control),nrow=2,byrow=T)
Low <- matrix(c(summaryLDGroup[summaryLDGroup$Lantern_density_group=="Low",]$Day_Case,
                summaryLDGroup[summaryLDGroup$Lantern_density_group=="Low",]$Twilight_Case,
                summaryLDGroup[summaryLDGroup$Lantern_density_group=="Low",]$Day_Control,
                summaryLDGroup[summaryLDGroup$Lantern_density_group=="Low",]$Twilight_Control),nrow=2,byrow=T)
High <- matrix(c(summaryLDGroup[summaryLDGroup$Lantern_density_group=="High",]$Day_Case,
                 summaryLDGroup[summaryLDGroup$Lantern_density_group=="High",]$Twilight_Case,
                 summaryLDGroup[summaryLDGroup$Lantern_density_group=="High",]$Day_Control,
                 summaryLDGroup[summaryLDGroup$Lantern_density_group=="High",]$Twilight_Control),nrow=2,byrow=T)

calcTaronesTest(list(None,Low))
calcTaronesTest(list(None,High))
calcTaronesTest(list(Low,High))


### RELATIVE BRIGHTNESS ###

# Median Brightness Factor and interquartile range
median(df$BrightFactor)
quantile(df$BrightFactor,0.25)
quantile(df$BrightFactor,0.75)

# Comparison of Brightness Factor between lantern density groups
kruskal.test(BrightFactor~Lantern_density_group,data=df)
pairwise.wilcox.test(df$BrightFactor,df$Lantern_density_group,p.adjust.method="bonferroni")

# Calculate twilight and dark odds ratios, and CIs, for each counter location
df$Dark_OR <- (df$Day_Case/df$Dark_Case)/(df$Day_Control/df$Dark_Control)
df$Dark_LCI <- exp(log(df$Dark_OR)-(1.96*sqrt((1/df$Day_Case)+(1/df$Day_Control)+(1/df$Dark_Case)+(1/df$Dark_Control))))
df$Dark_UCI <- exp(log(df$Dark_OR)+(1.96*sqrt((1/df$Day_Case)+(1/df$Day_Control)+(1/df$Dark_Case)+(1/df$Dark_Control))))
df$Twilight_OR <- (df$Day_Case/df$Twilight_Case)/(df$Day_Control/df$Twilight_Control)
df$Twilight_LCI <- exp(log(df$Twilight_OR)-(1.96*sqrt((1/df$Day_Case)+(1/df$Day_Control)+(1/df$Twilight_Case)+(1/df$Twilight_Control))))
df$Twilight_UCI <- exp(log(df$Twilight_OR)+(1.96*sqrt((1/df$Day_Case)+(1/df$Day_Control)+(1/df$Twilight_Case)+(1/df$Twilight_Control))))

### FIGURE 4 - TWILIGHT ODDS RATIOS BY BRIGHTNESS FACTOR AND ON/OFF ROAD ###
Fig4 <- ggplot(df,aes(x=BrightFactor,y=Twilight_OR))+
geom_point(size=2,stroke=1,aes(shape=OffRoad))+
  scale_shape_manual(values=c(1,19),labels=c("Off road","On road"))+
  labs(x="\nBrightness Factor",y="\nOdds ratio for twilight conditions")+
  theme_bw()+
  ggtitle("")+
  ylim(c(0.5,2.5))+
  xlim(c(0.5,2.5))+
  guides(shape=guide_legend(override.aes=list(size=5)))+
  geom_smooth(method="lm",formula=y~I(1/x^5),se=F,fullrange=T,colour="black")+
  theme(axis.line.x=element_line(size=1),
        axis.line.y=element_line(size=1),
        axis.text=element_text(size=18,margin=margin(20,20,20,20,"pt"),colour="black"),
        axis.ticks=element_line(size=1),
        axis.ticks.length=unit(0.5,"cm"),
        axis.title.y=element_text(size=18,vjust=1,margin=margin(0,20,0,0)),
        axis.title.x=element_text(size=18,vjust=1,margin=margin(0,20,0,0)),
        panel.grid.major=element_blank(),
        panel.grid.minor=element_blank(),
        panel.border=element_blank(),
        panel.background=element_blank(),
        legend.title=element_blank(),
        legend.position=c(0.5,1),
        legend.text=element_text(size=12),
        legend.key.height=unit(1,"cm"),
        legend.key=element_blank(),
        legend.background=element_blank(),
        plot.title=element_text(size=16,face="bold"),
        strip.text.y=element_text(size=20),
        strip.background=element_blank())

tiff("Fig4.tiff",units="px",width=2000,height=1500,res=300)
print(Fig4)
dev.off()


### FIGURE 5 - DARK ODDS RATIOS BY BRIGHTNESS FACTOR AND ON/OFF ROAD ###
Fig5 <- ggplot(df,aes(x=BrightFactor,y=Dark_OR))+
  geom_point(size=2,stroke=1,aes(shape=OffRoad))+
  scale_shape_manual(values=c(1,19),labels=c("Off road","On road"))+
  labs(x="\nBrightness Factor",y="\nOdds ratio for dark conditions")+
  theme_bw()+
  ggtitle("")+
  ylim(c(0.5,4.5))+
  xlim(c(0.5,2.5))+
  guides(shape=guide_legend(override.aes=list(size=5)))+
  geom_smooth(method="lm",formula=y~I(1/x^5),se=F,fullrange=T,colour="black")+
  theme(axis.line.x=element_line(size=1),
        axis.line.y=element_line(size=1),
        axis.text=element_text(size=18,margin=margin(20,20,20,20,"pt"),colour="black"),
        axis.ticks=element_line(size=1),
        axis.ticks.length=unit(0.5,"cm"),
        axis.title.y=element_text(size=18,vjust=1,margin=margin(0,20,0,0)),
        axis.title.x=element_text(size=18,vjust=1,margin=margin(0,20,0,0)),
        panel.grid.major=element_blank(),
        panel.grid.minor=element_blank(),
        panel.border=element_blank(),
        panel.background=element_blank(),
        legend.title=element_blank(),
        legend.position=c(0.5,1),
        legend.text=element_text(size=12),
        legend.key.height=unit(1,"cm"),
        legend.key=element_blank(),
        legend.background=element_blank(),
        plot.title=element_text(size=16,face="bold"),
        strip.text.y=element_text(size=20),
        strip.background=element_blank())

tiff("Fig5.tiff",units="px",width=2000,height=1500,res=300)
print(Fig5)
dev.off()


### ON-ROAD VERSUS OFF-ROAD LOCATIONS ###

# On / off road median Brightness Factor & IQR
ddply(df,c("OffRoad"),summarise,
     MedianBF=median(BrightFactor),
     LQBF=quantile(BrightFactor,0.25),
     UQBF=quantile(BrightFactor,0.75))

# Mann-Whitney comparison of Brightness Factor by road type
wilcox.test(BrightFactor~OffRoad,data=df)

# On / off road median lantern density & IQR
ddply(df,c("OffRoad"),summarise,
      MedianLD=median(Light_density),
      LQBF=quantile(Light_density,0.25),
      UQBF=quantile(Light_density,0.75))

# Mann-Whitney comparison of lantern density by road type
wilcox.test(Light_density~OffRoad,data=df)


###  FIGURE 6 - ODDS RATIOS AT OFF-ROAD LOCATIONS UNDER PRESENCE OR ABSENCE OF LIGHTING ###

# Add factor for whether lighting is present or absent at counter location
df$Lighting <- ifelse(df$Lights==0,"Absent","Present")

# Sum counts by road type and lighting
offRoadDF <- ddply(subset(df,OffRoad=="Off_road"),c("Lighting"),summarise,
                   Day_Case=sum(Day_Case),
                   Dark_Case=sum(Dark_Case),
                   Day_Control=sum(Day_Control),
                   Dark_Control=sum(Dark_Control),
                   Twilight_Case=sum(Twilight_Case),
                   Twilight_Control=sum(Twilight_Control))

# Calculate odds ratios
offRoadDF$Dark_OR <- (offRoadDF$Day_Case/offRoadDF$Dark_Case)/(offRoadDF$Day_Control/offRoadDF$Dark_Control)
offRoadDF$Dark_LCI <- exp(log(offRoadDF$Dark_OR)-(1.96*sqrt((1/offRoadDF$Day_Case)+(1/offRoadDF$Day_Control)+(1/offRoadDF$Dark_Case)+(1/offRoadDF$Dark_Control))))
offRoadDF$Dark_UCI <- exp(log(offRoadDF$Dark_OR)+(1.96*sqrt((1/offRoadDF$Day_Case)+(1/offRoadDF$Day_Control)+(1/offRoadDF$Dark_Case)+(1/offRoadDF$Dark_Control))))
offRoadDF$Twilight_OR <- (offRoadDF$Day_Case/offRoadDF$Twilight_Case)/(offRoadDF$Day_Control/offRoadDF$Twilight_Control)
offRoadDF$Twilight_LCI <- exp(log(offRoadDF$Twilight_OR)-(1.96*sqrt((1/offRoadDF$Day_Case)+(1/offRoadDF$Day_Control)+(1/offRoadDF$Twilight_Case)+(1/offRoadDF$Twilight_Control))))
offRoadDF$Twilight_UCI <- exp(log(offRoadDF$Twilight_OR)+(1.96*sqrt((1/offRoadDF$Day_Case)+(1/offRoadDF$Day_Control)+(1/offRoadDF$Twilight_Case)+(1/offRoadDF$Twilight_Control))))


offRoadPlotDF <- melt(offRoadDF,id.vars=c("Lighting"),measure.vars=c("Dark_OR","Twilight_OR"),
                variable.name="Condition",
                value.name="OR")
offRoadPlotDF$LCI <- c(offRoadDF$Dark_LCI,offRoadDF$Twilight_LCI)
offRoadPlotDF$UCI <- c(offRoadDF$Dark_UCI,offRoadDF$Twilight_UCI)


# Plot odds ratios for off-road locations, by whether lighting was present or absent
Fig6 <- ggplot(offRoadPlotDF,aes(x=Lighting,y=OR,ymin=LCI,ymax=UCI,shape=Condition))+
  geom_point(size=3,stroke=1)+
  geom_errorbar(width=0.2,size=1)+
  geom_hline(yintercept=1,linetype="dashed")+
  coord_flip()+
  labs(x="Lighting\n",y="\nOdds ratio")+
  ylim(c(1,2.5))+
  theme_bw()+
  scale_shape_manual(values=c(19,1),labels=c("Dark","Twilight"))+
  ggtitle("\n\n")+
  theme(axis.line.x=element_line(size=1),
        axis.line.y=element_line(size=1),
        axis.text=element_text(size=18,margin=margin(20,20,20,20,"pt"),colour="black"),
        axis.ticks=element_line(size=1),
        axis.ticks.length=unit(0.5,"cm"),
        axis.title.y=element_text(size=18,vjust=1,margin=margin(0,20,0,0)),
        axis.title.x=element_text(size=18,vjust=1,margin=margin(0,20,0,0)),
        panel.grid.major=element_blank(),
        panel.grid.minor=element_blank(),
        panel.border=element_blank(),
        panel.background=element_blank(),
        legend.title=element_blank(),
        legend.position=c(-0.2,1),
        legend.justification=c(0,0),
        legend.direction="horizontal",
        legend.text=element_text(size=18),
        legend.key.size=unit(3.5,"cm"),
        legend.key.height=unit(3,"cm"),
        legend.key=element_blank(),
        legend.background=element_blank(),
        plot.title=element_text(size=16,face="bold"))

tiff("Fig6.tiff",units="px",width=2000,height=1500,res=300)
print(Fig6)
dev.off()


### COMPARISON OF ODDS RATIOS FOR OFF ROAD LOCATIONS WITH LIGHTING PRESENT OR ABSENT ###
absent_dark <- matrix(c(as.numeric(offRoadDF[offRoadDF$Lighting=="Absent",]$Day_Case),
                        as.numeric(offRoadDF[offRoadDF$Lighting=="Absent",]$Day_Control),
                        as.numeric(offRoadDF[offRoadDF$Lighting=="Absent",]$Dark_Case),
                        as.numeric(offRoadDF[offRoadDF$Lighting=="Absent",]$Dark_Control)),
                      nrow=2,byrow=T)
colnames(absent_dark) <- c("Case","Control")
rownames(absent_dark) <- c("Day","Dark")
present_dark <- matrix(c(as.numeric(offRoadDF[offRoadDF$Lighting=="Present",]$Day_Case),
                         as.numeric(offRoadDF[offRoadDF$Lighting=="Present",]$Day_Control),
                         as.numeric(offRoadDF[offRoadDF$Lighting=="Present",]$Dark_Case),
                         as.numeric(offRoadDF[offRoadDF$Lighting=="Present",]$Dark_Control)),
                       nrow=2,byrow=T)
colnames(present_dark) <- c("Case","Control")
rownames(present_dark) <- c("Day","Dark")

absent_Twilight <- matrix(c(as.numeric(offRoadDF[offRoadDF$Lighting=="Absent",]$Day_Case),
                            as.numeric(offRoadDF[offRoadDF$Lighting=="Absent",]$Day_Control),
                            as.numeric(offRoadDF[offRoadDF$Lighting=="Absent",]$Twilight_Case),
                            as.numeric(offRoadDF[offRoadDF$Lighting=="Absent",]$Twilight_Control)),
                          nrow=2,byrow=T)
colnames(absent_Twilight) <- c("Case","Control")
rownames(absent_Twilight) <- c("Day","Twilight")
present_Twilight <- matrix(c(as.numeric(offRoadDF[offRoadDF$Lighting=="Present",]$Day_Case),
                             as.numeric(offRoadDF[offRoadDF$Lighting=="Present",]$Day_Control),
                             as.numeric(offRoadDF[offRoadDF$Lighting=="Present",]$Twilight_Case),
                             as.numeric(offRoadDF[offRoadDF$Lighting=="Present",]$Twilight_Control)),
                           nrow=2,byrow=T)
colnames(present_Twilight) <- c("Case","Control")
rownames(present_Twilight) <- c("Day","Twilight")


# Tarone test of homogeneity to compare presence and absence of lighting, for twilight and dark odds ratios
calcTaronesTest(list(absent_dark,present_dark))
calcTaronesTest(list(absent_Twilight,present_Twilight))


### DISCUSSION ###

# Creating dataframe with total counts during 14h control hour
dfControl14 <- ddply(subset(dfCountsMaster,Hour=="Control14"),c("Counter"),summarise,
                     Count14h=sum(Total))
df <- merge(df,dfControl14,by="Counter") #Merge counts in 14h control hour with lighting data

# Correlations between cyclist counts and lantern density / brightness
cor.test(df$Light_density,df$Count14h,method='spearman')
cor.test(df$BrightFactor,df$Count14h,method='spearman')

cor.test(df$Dark_OR,df$Count14h,method='spearman')
cor.test(df$Twilight_OR,df$Count14h,method='spearman')


Fig7a <- ggplot(df,aes(x=Count14h/1000,y=Twilight_OR))+
  geom_point(shape=1,size=2,stroke=1)+
  # labs(x="\n",y="\n")+
  theme_bw()+
  ggtitle("Twilight conditions")+
  # ylim(c(0.5,4.5))+
  # xlim(c(0.5,2.5))+
  guides(shape=guide_legend(override.aes=list(size=5)))+
  theme(axis.line.x=element_line(size=1),
        axis.line.y=element_line(size=1),
        axis.text=element_text(size=18,margin=margin(20,20,20,20,"pt"),colour="black"),
        axis.ticks=element_line(size=1),
        axis.ticks.length=unit(0.5,"cm"),
        axis.title.y=element_blank(),
        axis.title.x=element_blank(),
        panel.grid.major=element_blank(),
        panel.grid.minor=element_blank(),
        panel.border=element_blank(),
        panel.background=element_blank(),
        legend.title=element_blank(),
        legend.position=c(0.5,1),
        legend.text=element_text(size=12),
        legend.key.height=unit(1,"cm"),
        legend.key=element_blank(),
        legend.background=element_blank(),
        plot.title=element_text(size=16,face="bold"),
        strip.text.y=element_text(size=20),
        strip.background=element_blank())


Fig7b <- ggplot(df,aes(x=Count14h/1000,y=Dark_OR))+
  geom_point(shape=19,size=2,stroke=1)+
  # labs(x="\n",y="\n")+
  theme_bw()+
  ggtitle("Dark conditions")+
  # ylim(c(0.5,4.5))+
  # xlim(c(0.5,2.5))+
  guides(shape=guide_legend(override.aes=list(size=5)))+
  theme(axis.line.x=element_line(size=1),
        axis.line.y=element_line(size=1),
        axis.text=element_text(size=18,margin=margin(20,20,20,20,"pt"),colour="black"),
        axis.ticks=element_line(size=1),
        axis.ticks.length=unit(0.5,"cm"),
        axis.title.y=element_blank(),
        axis.title.x=element_blank(),
        panel.grid.major=element_blank(),
        panel.grid.minor=element_blank(),
        panel.border=element_blank(),
        panel.background=element_blank(),
        legend.title=element_blank(),
        legend.position=c(0.5,1),
        legend.text=element_text(size=12),
        legend.key.height=unit(1,"cm"),
        legend.key=element_blank(),
        legend.background=element_blank(),
        plot.title=element_text(size=16,face="bold"),
        strip.text.y=element_text(size=20),
        strip.background=element_blank())

tiff("Fig7.tiff",units="px",width=3000,height=1500,res=300)
print(grid.arrange(arrangeGrob(Fig7a,Fig7b,ncol=2,
                               bottom=textGrob("Total count (thousand) during 14-15:00 control hour",vjust = 0.3, gp = gpar(col = "black", fontsize = 20)),
                               left=textGrob("Odds ratio\n", rot = 90, vjust = 1, hjust = 0.3,gp = gpar(col = "black", fontsize = 20))),nrow=1))
dev.off()
